# Supplementary material for: Seroprevalence of non-typhoidal Salmonella disease and associated factors in children in Mukuru settlement in Nairobi County, Kenya
Source: PLoS One. 2023 Jul 17;18(7):e0288015. doi: 10.1371/journal.pone.0288015 (PMC10351689; doi:10.1371/journal.pone.0288015)
Supplement: S2 File — (XLSX) [file pone.0288015.s002.xlsx]

## Sheet: Sheet1
record_id	ke_village	ELISA results	v1_respondent	v1_calc_age_months	v1_gender	education	read_write	num_of_people	enough_food	housing	clothing	own_bed	sleeping_material	own_table	financial_account	electricity	chair_sofa	keep_animals	livestock	chicken_count	cattle_count	goat_count	pig_count	sheep_count	other_livestock	cooking_water_src	washing_water_src	bathing_water_src	drinking_water_src	treat_dwater	treat_dwater_how	toilet_type	share_with	mhistory_src___2	bcg	opv0	opv1	opv2	opv3	measlesrubella1	measlesrubella2	other_vaccine	fever	sickle_cell	anaemia
300012	Mukuru Kwa Njenga	NEGATIVE	mother	8	M	3	1	4	1	2	2	1	1	1	0	0	1	0	0	0	0	0	0	0	0	1	1	1	1	0	0	2	3	1	1	1	1	1	1	0	0	0	0	99	99
300095	Mukuru Kwa Njenga	NEGATIVE	mother	3	F	4	1	4	1	2	2	1	1	1	1	0	1	0	0	0	0	0	0	0	0	2	2	2	2	1	1	2	3	1	1	1	1	1	0	0	0	0	0	99	99
300228	Mukuru kwa Njenga	NEGATIVE	mother	28	M	3	1	5	1	2	2	1	1	1	0	0	0	0	0	0	0	0	0	0	0	2	2	2	2	1	1	2	3	1	1	1	1	1	1	1	1	0	1	0	0
300251	Mukuru kwa Njenga	NEGATIVE	mother	25	F	2	1	4	1	1	1	1	1	1	0	0	0	0	0	0	0	0	0	0	0	2	2	2	2	1	1	2	3	1	1	1	1	1	1	1	1	0	0	0	0
300343	Mukuru Kwa Njenga	NEGATIVE	mother	28	F	3	1	4	1	2	2	1	1	0	1	0	0	0	0	0	0	0	0	0	0	2	2	2	2	1	1	2	3	1	1	1	1	1	1	1	1	0	0	0	0
300426	Mukuru kwa Njenga	NEGATIVE	mother	52	F	2	1	6	0	2	2	1	1	1	1	1	1	1	1	10	0	0	0	0	0	4	4	4	4	1	1	1	1	1	1	1	1	1	1	1	1	0	0	0	0
300434	Mukuru kwa Njenga	NEGATIVE	mother	52	f	3	1	3	0	2	2	0	4	0	0	0	0	0	0	0	0	0	0	0	0	1	1	1	1	1	2	2	3	1	1	1	1	1	1	1	0	0	1	0	0
300517	Mukuru Kwa Njenga	NEGATIVE	mother	33	f	2	1	4	0	2	2	1	1	1	0	0	1	0	0	0	0	0	0	0	0	1	1	1	1	0	0	3	3	1	1	1	1	1	1	1	1	0	0	99	0
300582	Mukuru Kwa Njenga	NEGATIVE	mother	26	m	3	1	3	1	2	2	1	1	1	1	1	0	0	0	0	0	0	0	0	0	1	1	2	7	0	0	1	3	1	1	1	1	1	1	1	1	0	0	99	0
300624	Mukuru Kwa Njenga	NEGATIVE	mother	1	m	1	0	8	1	1	2	1	1	1	0	1	1	0	0	0	0	0	0	0	0	1	1	1	1	0	0	2	3	1	1	1	1	1	1	1	1	0	0	99	0
300749	Mukuru kwa Njenga	NEGATIVE	mother	13	f	3	1	4	1	1	2	0	4	0	0	0	0	0	0	0	0	0	0	0	0	1	1	1	1	0	0	3	3	1	1	1	1	1	1	1	0	0	0	99	0
300764	Mukuru kwa Njenga	POSITIVE	mother	28	f	2	0	5	0	1	2	1	3	0	0	0	0	0	0	0	0	0	0	0	0	1	1	1	1	0	0	2	3	0	1	1	1	1	1	1	1	0	1	99	0
300772	Mukuru kwa Njenga	POSITIVE	mother	33	f	2	1	4	1	2	2	1	1	1	0	1	1	0	0	0	0	0	0	0	0	1	1	1	1	1	2	2	3	1	1	1	1	1	1	1	1	0	0	99	0
300830	Mukuru kwa Reuben	NEGATIVE	mother	18	m	1	0	4	0	1	2	1	1	1	0	1	1	0	0	0	0	0	0	0	0	1	1	1	1	1	1	1	1	1	1	1	1	1	1	1	0	0	0	0	0
300855	Mukuru kwa Reuben	NEGATIVE	mother	19	f	2	1	2	0	2	2	1	1	1	1	1	1	0	0	0	0	0	0	0	0	1	1	1	1	1	2	3	3	1	1	1	1	1	1	1	0	0	0	0	0
300871	Mukuru kwa Reuben	NEGATIVE	mother	29	f	2	1	7	1	1	1	1	1	1	0	1	1	0	0	0	0	0	0	0	0	1	1	1	1	1	1	2	3	1	1	1	1	1	1	1	1	0	1	0	0
300889	Mukuru kwa Reuben	NEGATIVE	mother	12	m	2	0	5	1	1	1	1	1	1	0	1	0	0	0	0	0	0	0	0	0	1	1	1	2	0	0	2	3	1	1	1	1	1	1	1	0	0	1	0	0
300921	Mukuru kwa Reuben	NEGATIVE	mother	17	m	2	0	4	1	1	1	1	1	1	0	1	1	1	0	0	0	0	0	0	0	1	1	1	1	1	1	1	3	1	1	1	1	1	1	1	0	0	1	0	0
300939	Mukuru kwa Reuben	NEGATIVE	mother	19	f	3	1	4	1	1	1	1	1	1	0	1	1	0	0	0	0	0	0	0	0	1	1	1	1	1	1	2	3	1	1	1	1	1	1	1	1	0	1	0	0
300947	Mukuru kwa Reuben	NEGATIVE	mother	6	m	4	1	6	0	2	2	1	1	1	1	1	1	0	0	0	0	0	0	0	0	1	1	1	1	1	1	3	3	0	1	1	1	1	0	0	0	0	1	99	0
300988	Mukuru kwa Reuben	NEGATIVE	mother	8	f	4	1	3	0	1	1	1	1	1	0	1	1	0	0	0	0	0	0	0	0	1	1	1	1	0	0	2	3	1	1	1	1	1	1	1	1	0	0	99	0
301002	Mukuru kwa Reuben	NEGATIVE	mother	16	m	3	1	5	1	1	1	1	1	1	1	1	1	0	0	0	0	0	0	0	0	1	1	1	1	1	2	1	3	1	1	1	1	1	1	1	1	0	0	0	0
301010	Mukuru kwa Reuben	NEGATIVE	mother	21	m	2	1	5	1	1	1	1	1	1	0	1	1	0	0	0	0	0	0	0	0	1	1	1	1	0	0	2	3	1	1	1	1	1	1	1	1	0	1	0	0
301069	Mukuru Kwa Reuben	NEGATIVE	mother	25	m	3	1	4	1	1	1	1	1	1	0	0	1	0	0	0	0	0	0	0	0	1	1	1	1	1	2	99	99	1	1	1	1	1	1	1	1	0	0	0	0
301085	Mukuru Kwa Reuben	NEGATIVE	mother	17	f	3	1	3	1	1	1	1	1	1	0	1	1	0	0	0	0	0	0	0	0	1	1	1	1	0	0	2	3	1	1	1	1	1	1	1	1	0	1	0	0
301101	Mukuru Kwa Reuben	NEGATIVE	mother	56	f	3	1	4	1	1	1	1	1	1	0	1	1	0	0	0	0	0	0	0	0	1	1	1	1	1	1	2	3	1	1	1	1	1	1	1	1	0	0	0	0
301127	Mukuru Kwa Reuben	NEGATIVE	mother	9	m	2	1	4	1	1	1	1	1	1	0	1	1	0	0	0	0	0	0	0	0	1	1	1	1	1	2	2	3	1	1	1	1	1	1	1	0	0	0	0	0
301192	Mukuru Kwa Njenga	NEGATIVE	mother	28	f	3	1	3	1	1	1	1	1	0	0	1	0	0	0	0	0	0	0	0	0	1	1	1	1	0	0	3	3	1	1	1	1	1	1	1	1	0	0	0	0
301259	Mukuru Kwa Reuben	NEGATIVE	mother	14	m	3	1	6	0	1	2	1	1	1	0	1	0	1	0	7	0	0	0	0	0	1	1	1	1	1	1	3	3	1	1	1	1	1	1	1	0	0	1	0	0
301275	Mukuru Kwa Reuben	POSITIVE	mother	5	f	3	1	3	1	2	2	1	1	0	1	1	1	0	0	0	0	0	0	0	0	1	1	1	1	0	0	99	99	0	1	1	1	0	0	0	0	0	0	0	0
301333	Mukuru kwa Reuben	NEGATIVE	mother	2	f	2	1	5	1	1	1	1	1	1	0	1	1	0	0	0	0	0	0	0	0	1	1	1	1	0	0	2	3	1	1	1	0	0	0	0	0	0	0	0	0
301341	Mukuru kwa Reuben	NEGATIVE	mother	29	f	3	1	3	1	1	3	1	1	1	0	1	1	0	0	0	0	0	0	0	0	1	1	1	1	1	1	1	3	1	1	1	1	1	1	1	1	0	0	0	0
301432	Mukuru kwa Njenga	NEGATIVE	mother	30	m	4	1	4	1	1	1	1	1	0	0	0	0	0	0	0	0	0	0	0	0	2	2	2	2	0	0	2	3	1	1	1	1	1	1	1	1	0	0	0	0
301440	Mukuru kwa Njenga	NEGATIVE	mother	31	m	2	1	5	1	1	1	1	1	0	0	0	1	0	0	0	0	0	0	0	0	2	2	2	2	1	1	3	3	1	1	1	1	1	1	1	1	0	0	0	0
301473	Mukuru kwa Njenga	POSITIVE	mother	27	m	3	1	4	1	1	1	1	1	0	0	0	0	0	0	0	0	0	0	0	0	2	2	2	2	0	0	2	3	1	1	1	1	1	1	1	1	0	1	0	0
301499	Mukuru kwa Njenga	NEGATIVE	mother	4	f	2	1	3	1	1	1	1	1	0	0	0	0	0	0	0	0	0	0	0	0	2	2	2	2	1	1	2	3	1	1	1	1	1	1	0	0	0	0	0	0
301523	Mukuru kwa Njenga	NEGATIVE	mother	10	m	3	1	4	1	1	2	0	4	1	0	0	1	0	0	0	0	0	0	0	0	2	2	2	2	1	2	3	3	1	1	1	1	1	1	1	0	0	0	0	0
301580	Mukuru kwa Njenga	NEGATIVE	mother	9	m	3	1	3	1	1	1	1	1	1	0	1	0	0	0	0	0	0	0	0	0	5	5	5	2	0	0	1	3	0	1	1	1	1	1	0	0	0	0	0	0
301697	Mukuru kwa Njenga	NEGATIVE	mother	2	f	3	1	3	1	1	1	1	1	1	1	1	1	0	0	0	0	0	0	0	0	2	2	2	2	0	0	2	3	0	1	1	1	0	0	0	0	0	0	0	0
301739	Mukuru kwa Njenga	NEGATIVE	mother	34	m	2	1	2	1	1	1	1	1	1	0	0	1	0	0	0	0	0	0	0	0	1	1	1	1	1	1	2	3	1	1	1	1	1	1	1	1	0	1	0	0
301762	Mukuru kwa Njenga	POSITIVE	mother	21	m	2	1	4	1	2	2	1	1	0	0	0	1	0	0	0	0	0	0	0	0	1	1	1	1	0	0	2	3	1	1	1	1	1	1	1	0	0	1	0	0
301788	Mukuru kwa Njenga	NEGATIVE	mother	3	m	3	1	6	1	1	2	1	1	1	1	1	1	0	0	0	0	0	0	0	0	1	1	1	1	1	1	2	3	1	1	1	1	1	1	0	0	0	1	0	0
301796	Mukuru kwa Njenga	NEGATIVE	mother	20	f	2	99	8	1	1	1	0	4	1	0	0	0	0	0	0	0	0	0	0	0	1	1	1	1	0	0	2	1	1	1	1	1	1	1	1	1	0	1	0	0
301945	Mukuru kwa Njenga	NEGATIVE	mother	7	f	2	0	5	0	2	2	1	1	1	1	0	1	0	0	0	0	0	0	0	0	1	1	1	1	1	2	3	3	1	1	1	1	1	1	0	0	0	1	99	0
301994	Mukuru kwa Njenga	POSITIVE	mother	13	f	4	1	5	1	2	2	1	1	1	1	1	1	0	0	0	0	0	0	0	0	1	1	1	7	0	0	1	3	1	1	1	1	1	1	1	0	0	0	99	0
302000	Mukuru kwa Njenga	NEGATIVE	mother	32	m	3	1	3	0	2	2	1	1	1	1	1	1	0	0	0	0	0	0	0	0	1	1	1	1	1	1	1	3	0	1	1	1	1	1	1	1	0	1	99	0
302059	Mukuru kwa Njenga	NEGATIVE	mother	25	f	4	1	3	1	2	2	1	1	1	1	1	1	0	0	0	0	0	0	0	0	1	1	1	7	0	0	1	3	0	1	1	1	1	1	1	1	0	0	99	0
302083	Mukuru kwa Njenga	NEGATIVE	mother	20	f	1	0	3	1	2	2	1	1	1	0	1	1	0	0	0	0	0	0	0	0	1	1	1	1	1	1	2	3	0	1	1	1	1	1	1	1	0	0	99	0
302091	Mukuru kwa Njenga	NEGATIVE	mother	7	f	3	1	3	1	2	2	1	1	1	0	0	1	0	0	0	0	0	0	0	0	1	1	1	1	0	0	2	3	1	1	1	1	1	1	0	0	0	0	99	0
302109	Mukuru kwa Njenga	POSITIVE	mother	28	f	3	1	7	1	1	1	1	1	1	0	0	1	0	0	0	0	0	0	0	0	1	1	1	1	0	0	2	3	1	1	1	1	1	1	1	1	0	1	99	0
302174	Mukuru kwa Njenga	NEGATIVE	mother	4	f	2	0	6	1	1	1	1	1	1	1	1	1	0	0	0	0	0	0	0	0	1	1	1	1	1	2	1	3	0	1	1	1	1	0	0	0	0	1	99	0
302182	Mukuru kwa Njenga	NEGATIVE	mother	34	m	3	1	6	1	2	2	1	1	1	0	1	1	1	1	0	0	0	0	0	1	1	1	1	7	1	1	2	3	1	1	1	1	1	1	1	1	0	1	99	0
302224	Mukuru kwa Njenga	NEGATIVE	mother	19	f	3	1	5	0	2	2	1	1	1	0	1	1	0	0	0	0	0	0	0	0	1	1	1	1	1	1	1	3	1	1	1	1	1	1	1	1	0	0	99	0
302273	Mukuru kwa Njenga	NEGATIVE	mother	18	m	3	1	3	1	2	2	1	1	0	0	0	0	0	0	0	0	0	0	0	0	1	1	1	1	0	0	1	3	1	1	1	1	1	1	1	0	0	0	99	0
302323	Mukuru kwa Njenga	NEGATIVE	mother	15	m	2	1	6	0	1	2	2		1	1		0	0	0	0	0	0	0	0	0	0	0	0	0	0	0	0	0	0	0	1	1	1	1	0	0	0	2	1	1
302372	Mukuru kwa Reuben	NEGATIVE	mother	30	f	2	1	4	0	1	2	0	4	1	0	1	0	0	0	0	0	0	0	0	0	4	4	4	1	0	0	2	3	1	1	1	1	1	1	1	1	0	0	0	0
302380	Mukuru Kwa Reuben	NEGATIVE	mother	3	m	3	1	4	1	1	1	1	1	1	0	1	1	0	0	0	0	0	0	0	0	1	1	1	1	1	2	2	3	1	1	1	1	0	0	0	0	0	0	0	0
302554	Mukuru kwa Reuben	NEGATIVE	mother	9	m	3	1	3	0	2	2	1	1	1	1	1	1	0	0	0	0	0	0	0	0	2	2	2	2	1	1	2	3	1	1	1	1	1	1	0	0	0	0	99	0
302604	Mukuru kwa Reuben	NEGATIVE	mother	17	m	3	1	2	0	2	2	1	1	0	0	1	1	0	0	0	0	0	0	0	0	1	1	1	1	0	0	3	3	1	1	1	1	1	1	1	0	0	0	0	0
302661	Mukuru kwa Reuben	NEGATIVE	mother	27	m	3	1	5	1	1	1	1	1	1	1	1	1	0	0	0	0	0	0	0	0	1	1	1	1	0	0	2	3	1	1	1	1	1	1	1	1	0	1	0	0
302687	Mukuru kwa Reuben	NEGATIVE	mother	15	f	3	1	10	1	1	1	1	1	1	0	1	1	1	0	0	0	0	0	0	0	1	1	1	1	0	0	2	2	1	1	1	1	1	1	1	0	0	0	0	0
302695	Mukuru kwa Reuben	NEGATIVE	mother	29	m	3	1	4	1	1	2	1	1	1	0	1	1	0	0	0	0	0	0	0	0	2	2	2	2	0	0	2	3	1	1	1	1	1	1	1	1	0	0	0	0
302745	Mukuru kwa Reuben	NEGATIVE	mother	25	m	2	1	4	1	1	1	0	4	0	0		0	0	0	0	0	0	0	0	0	1	1	1	1	1	2	2	3	1	1	1	1	1	1	1	0	0	0		0
302786	Mukuru kwa Reuben	NEGATIVE	mother	28	f	3	1	3	1	1	1	1	1	1	0	0	1	0	0	0	0	0	0	0	0	2	2	2	2	0	0	1	3	1	1	1	1	1	1	1	1	0	0	0	0
302810	Mukuru kwa Reuben	NEGATIVE	mother	21	f	4	1	3	1	1	1	1	1	1	0	1	1	0	0	0	0	0	0	0	0	1	1	1	1	1	2	2	3	1	1	1	1	1	1	1	1	0	1	0	0
302943	Mukuru kwa Reuben	POSITIVE	mother	29	f	3	1	4	0	1	1	1	1	1	1	1	1	0	0	0	0	0	0	0	0	1	1	1	1	1	2	2	3	1	1	1	1	1	1	1	1	0	1	0	0
302950	Mukuru kwa Reuben	NEGATIVE	mother	34	f	3	1	5	1	1	2	1	1	1	0	1	1	0	0	0	0	0	0	0	0	2	2	2	2	0	0	2	3	1	1	1	1	1	1	1	1	0	1	0	0
303032	Mukuru kwa Reuben	NEGATIVE	mother	5	f	3	1	5	0	2	2	1	1	1	0	1	0	0	0	0	0	0	0	0	0	2	2	2	2	0	0	1	3	1	1	1	1	1	0	0	0	0	1	0	0
303081	Mukuru kwa Reuben	NEGATIVE	mother	14	f	3	1	6	0	2	2	1	1	1	0	1	1	0	0	0	0	0	0	0	0	1	1	1	1	0	0	2	3	1	1	1	1	1	1	1	0	0	0	0	0
303131	Mukuru kwa Reuben	NEGATIVE	mother	26	m	2	1	5	1	1	1	0	4	1	0	0	1	0	0	0	0	0	0	0	0	1	1	1	1	0	0	2	3	1	1	1	1	1	1	1	1	0	1	0	0
303149	Mukuru kwa Reuben	NEGATIVE	mother	19	m	4	1	3	1	1	1	1	1	1	1	0	0	0	0	0	0	0	0	0	0	2	2	2	2	1	2	2	3	1	1	1	1	1	1	1	1	0	0	0	0
303156	Mukuru kwa Reuben	NEGATIVE	mother	12	f	3	1	2	1	1	1	0	4	0	0	1	1	0	0	0	0	0	0	0	0	1	1	1	1	0	0	1	3	1	1	1	1	1	1	1	0	0	1	0	0
303172	Mukuru kwa Reuben	NEGATIVE	mother	20	f	4	1	3	0	1	2	1	1	1	1	1	1	0	0	0	0	0	0	0	0	1	1	1	1	1	2	1	2	1	1	1	1	1	1	1	1	0	0	0	0
303222	Mukuru kwa Reuben	NEGATIVE	mother	5	f	1	1	4	1	2	2	1	1	1	0	1	1	0	0	0	0	0	0	0	0	1	1	1	1	1	2	3	3	1	1	1	1	1	1	1	0	0	1	0	0
303263	Mukuru kwa Reuben	NEGATIVE	mother	17	f	3	1	4	1	1	1	1	1	1	0	1	1	0	0	0	0	0	0	0	0	1	1	1	1	0	0	2	3	1	1	1	1	1	1	1	0	0	1	0	0
303289	Mukuru kwa Reuben	NEGATIVE	mother	16	m	3	1	3	1	1	1	1	1	1	0	1	1	0	0	0	0	0	0	0	0	1	1	1	1	0	0	2	3	1	1	1	1	1	1	1	0	0	0	0	0
303354	Mukuru kwa Reuben	NEGATIVE	mother	25	m	2	1	5	1	1	1	1	1	1	0	0	1	0	0	0	0	0	0	0	0	1	1	1	1	1	2	2	2	1	1	1	1	1	1	1	1	0	1	0	0
303420	Mukuru kwa Reuben	NEGATIVE	mother	30	f	2	1	4	0	2	2	1	1	1	0	1	1	0	0	0	0	0	0	0	0	1	1	1	1	1	1	2	3	1	1	1	1	1	1	1	1	0	0	0	0
303446	Mukuru kwa Reuben	POSITIVE	mother	49	m	3	1	3	1	1	1	1	1	0	0	1	1	0	0	0	0	0	0	0	0	2	2	2	2	0	0	1	3	1	1	1	1	1	1	1	1	0	1	0	0
303495	Mukuru kwa Reuben	NEGATIVE	mother	29	m	4	1	3	1	1	1	1	1	1	0	1	0	0	0	0	0	0	0	0	0	1	1	1	1	0	0	3	3	1	1	1	1	1	1	1	1	0	1	0	0
303552	Mukuru kwa Reuben	NEGATIVE	mother	29	m	2	1	4	1	1	1	1	1	1	0	0	1	0	0	0	0	0	0	0	0	1	1	1	1	0	0	3	3	1	1	1	1	1	1	1	1	0	1	0	0
303586	Mukuru kwa Reuben	NEGATIVE	mother	8	m	2	1	5	1	1	1	1	1	1	0	1	1	0	0	0	0	0	0	0	0	1	1	1	1	0	0	3	3	1	1	1	1	1	1	0	0	0	1	0	0
303594	Mukuru kwa Reuben	NEGATIVE	mother	31	m	2	1	5	0	2	2	1	1	1	1	1	1	1	1	0	3	10	0	0	0	1	1	1	1	1	1	2	1	1	1	1	1	1	1	1	1	0	1	0	0
303636	Mukuru kwa Reuben	NEGATIVE	mother	20	f	3	1	4	1	1	1	1	1	1	1	1	1	0	0	0	0	0	0	0	0	1	1	1	1	0	0	2	3	1	1	1	1	1	1	1	1	0	0	0	0
303685	Mukuru kwa Reuben	NEGATIVE	mother	7	m	3	1	4	1	1	1	1	1	1	0	0	1	0	0	0	0	0	0	0	0	1	1	1	1	0	0	3	3	1	1	1	1	1	1	0	0	0	0	0	0
303875	Mukuru kwa Reuben	NEGATIVE	mother	3	f	4	1	3	0	1	1	1	1	0	0	1	1	1	0	0	0	0	0	0	0	2	4	4	1	1	1	3	3	1	1	1	0	0	0	0	0	0	1	0	0
303883	Mukuru kwa Reuben	NEGATIVE	mother	19	f	2	1	4	0	2	2	1	1	1	0	1	0	0	0	0	0	0	0	0	0	4	4	4	2	1	1	3	3	1	1	1	1	1	1	1	1	0	0	0	0
303982	Mukuru kwa Reuben	NEGATIVE	mother	39	m	2	1	3	1	1	1	1	1	0	0	1	1	0	0	0	0	0	0	0	0	4	4	4	1	0	0	1	3	1	1	1	1	1	1	1	0	0	1	0	0
303990	Mukuru kwa Reuben	NEGATIVE	mother	10	f	2	1	5	1	1	1	1	1	0	0	1	1	0	0	0	0	0	0	0	0	4	4	4	4	1	2	1	3	1	1	1	1	1	1	1	0	0	1	0	0
304139	Mukuru kwa Reuben	NEGATIVE	mother	9	f	3	1	3	0	1	1	1	1	1	0	1	1	1	0	0	0	0	0	0	0	2	2	2	2	1	1	3	3	1	1	1	1	1	1	1	0	0	1	0	0
304162	Mukuru kwa Reuben	NEGATIVE	mother	16	f	3	1	4	0	2	2	1	1	1	1	1	1	1	1	4	0	0	0	0	0	2	2	2	2	1	2	2	3	1	1	1	1	1	1	1	0	0	1	0	0
304311	Mukuru kwa Reuben	NEGATIVE	mother	4	m	3	1	3	0	2	2	1	1	1	0	1	1	0	0	0	0	0	0	0	0	2	2	2	1	1	1	3	3	1	1	1	1	1	0	0	0	0	0	0	0
304345	Mukuru kwa Reuben	POSITIVE	mother	17	m	3	1	6	1	1	2	1	1	1	0	1	1	0	0	0	0	0	0	0	0	2	2	2	2	1	2	3	3	1	1	1	1	1	1	1	1	0	1	0	0
304352	Mukuru kwa Reuben	NEGATIVE	mother	18	m	3	1	7	1	2	2	1	1	1	0	0	0	0	0	0	0	0	0	0	0	4	4	4	4	0	0	3	3	1	1	1	1	1	1	1	1	0	0	0	0
304394	Mukuru kwa Reuben	NEGATIVE	mother	19	m	2	1	5	1	2	2	1	1	1	0	0	0	0	0	0	0	0	0	0	0	1	1	1	1	0	0	2	3	1	1	1	1	1	1	1	1	0	0	0	0
304485	Mukuru kwa Reuben	NEGATIVE	mother	32	m	3	1	4	1	1	1	0	4	1	0	0	0	0	0	0	0	0	0	0	0	1	1	1	1	1	2	1	3	1	1	1	1	1	1	1	1	0	0	0	0
304535	Mukuru kwa Reuben	NEGATIVE	mother	1	m	3	1	4	1	1	1	0	4	1	0	0	0	0	0	0	0	0	0	0	0	2	2	2	2	0	0	3	3	1	1	1	1	0	0	0	0	0	1	0	0
304584	Mukuru kwa Reuben	POSITIVE	mother	20	f	3	1	2	1	1	1	0	6	0	0	0	0	0	0	0	0	0	0	0	0	4	4	4	4	0	0	2	3	1	1	1	1	1	1	1	1	0	1	0	0
304600	Mukuru kwa Reuben	NEGATIVE	mother	6	f	3	1	5	1	1	1	1	1	1	0	1	1	0	0	0	0	0	0	0	0	2	2	2	2	1	2	3	3	0	1	1	1	1	1	0	0	0	1	0	0
304659	Mukuru kwa Reuben	NEGATIVE	mother	28	m	4	1	3	1	2	2	1	1	1	0	1	1	0	0	0	0	0	0	0	0	2	2	2	2	1	1	2	3	1	1	1	1	1	1	1	1	0	0	0	0
304717	Mukuru kwa Reuben	NEGATIVE	mother	6	f	4	1	3	1	2	2	1	1	1	1	1	1	0	0	0	0	0	0	0	0	2	2	2	2	1	2	2	3	1	1	1	1	0	0	0	0	0	0	0	0
304733	Mukuru kwa Reuben	NEGATIVE	mother	13	f	3	1	5	1	2	2	1	1	1	0	1	1	0	0	0	0	0	0	0	0	2	2	2	2	1	2	2	3	1	1	1	1	1	1	1	0	0	0	99	99
304741	mukuru reuben	NEGATIVE	mother	10	f	3	1	5	1	2	2	3		1	1		1	1	1	0	1	0	0	0	0	0	0	0	0	0	0	0	0	0	0	1	1	1	1	1	2		2	1	1
304790	Mukuru kwa Reuben	NEGATIVE	mother	9	f	3	1	4	0	1	2	1	1	1	1	1	1	0	0	0	0	0	0	0	0	2	2	2	2	1	2	2	3	1	1	1	1	1	1	1	0	0	0	99	99
304857	Mukuru kwa Reuben	POSITIVE	mother	47	f	2	1	4	1	1	1	1	1	1	0	1	0	0	0	0	0	0	0	0	0	2	2	2	2	0	0	2	3	1	1	1	1	1	1	1	1	0	1	0	0
305011	Mukuru kwa Reuben	POSITIVE	mother	51	f	3	1	5	1	1	1	1	1	1	1	0	1	0	0	0	0	0	0	0	0	2	2	2	2	1	1	1	3	1	1	1	1	1	1	1	1	0	0	0	0
305037	Mukuru kwa Reuben	NEGATIVE	mother	38	f	4	1	5	0	1	2	1	1	1	0	1	1	0	0	0	0	0	0	0	0	1	1	1	1	1	1	1	3	1	1	1	1	1	1	1	1	0	0	0	0
305045	Mukuru kwa Reuben	NEGATIVE	other	48	f	2	1	6	1	1	1	1	1	1	0	1	1	0	0	0	0	0	0	0	0	1	1	1	1	1	1	2	3	1	1	1	1	1	1	1	1	0	0	0	0
305201	Mukuru kwa Njenga	NEGATIVE	mother	28	m	3	1	4	1	1	1	1	1	0	1	0	0	0	0	0	0	0	0	0	0	2	2	2	2	0	0	2	3	1	1	1	1	1	1	1	1	0	0	0	0
305227	Mukuru kwa Njenga	NEGATIVE	mother	41	f	3	1	4	0	2	2	1	1	1	1	0	1	0	0	0	0	0	0	0	0	2	2	2	2	1	1	2	3	1	1	1	1	1	1	1	1	0	0	0	0
305334	Mukuru kwa Njenga	NEGATIVE	mother	6	m	3	1	7	1	1	1	1	1	1	0	0	1	0	0	0	0	0	0	0	0	2	2	2	2	0	0	2	3	1	1	1	1	1	1	0	0	0	1	0	0
305441	Mukuru kwa Njenga	NEGATIVE	mother	5	f	3	1	4	1	1	1	0	4	1	0	0	1	0	0	0	0	0	0	0	0	2	2	2	2	0	0	2	3	1	1	1	1	1	1	0	0	0	1	0	0
305474	Mukuru kwa Njenga	NEGATIVE	mother	41	f	3	1	5	1	1	1	1	1	1	1	0	1	0	0	0	0	0	0	0	0	4	4	4	2	1	2	2	3	1	1	1	1	1	1	1	1	0	1	0	0
305557	Mukuru kwa Njenga	POSITIVE	mother	39	m	3	1	4	1	1	1	1	1	1	1	1	1	0	0	0	0	0	0	0	0	1	1	1	1	1	1	1	3	1	1	1	1	1	1	0	0	0	0	0	0
305599	Mukuru kwa Njenga	NEGATIVE	mother	7	m	3	1	5	1	1	1	1	1	1	0	1	1	0	0	0	0	0	0	0	0	1	1	1	1	1	2	2	3	0	1	1	1	1	1	0	0	0	1	0	0
305730	Mukuru kwa Njenga	NEGATIVE	mother	39	f	2	1	2	1	2	1	0	8	0	0	0	0	0	0	0	0	0	0	0	0	2	2	2	2	1	2	3	3	1	1	1	1	1	1	1	0	0	0	0	0
305748	Mukuru kwa Njenga	NEGATIVE	mother	26	f	2	1	3	1	2	2	1	1	1	1	0	1	0	0	0	0	0	0	0	0	2	2	2	2	0	0	2	3	1	1	1	1	1	1	1	1	0	1	0	0
305755	Mukuru kwa Njenga	POSITIVE	mother	40	f	2	1	4	0	2	2	1	1	1	0	0	1	0	0	0	0	0	0	0	0	2	2	2	2	1	1	2	3	1	1	1	1	1	1	1	1	0	1	0	0
305938	Mukuru kwa Njenga	NEGATIVE	mother	41	m	2	1	4	1	1	1	0	4	0	1	1	1	0	0	0	0	0	0	0	0	2	2	2	2	1	2	3	3	1	1	1	1	1	1	1	1	0	0	0	0
305995	Mukuru kwa Njenga	NEGATIVE	mother	28	f	3	1	5	1	1	1	1	1	1	0	1	1	0	0	0	0	0	0	0	0	2	2	2	2	1	1	2	3	0	1	1	1	1	1	1	1	0	1	0	0
306001	Mukuru kwa Njenga	NEGATIVE	mother	7	m	3	1	3	0	1	1	0	4	1	1	0	0	0	0	0	0	0	0	0	0	2	2	2	2	0	0	2	3	1	1	1	1	1	1	0	0	0	1	0	0
306027	Mukuru kwa Njenga	NEGATIVE	other	35	f	2	1	5	1	1	2	1	1	1	1	1	1	0	0	0	0	0	0	0	0	2	2	2	2	1	1	2	3	1	1	1	1	1	1	1	1	0	1	0	0
306076	Mukuru kwa Njenga	NEGATIVE	mother	53	f	2	1	3	1	3	1	1	1	1	1	1	1	0	0	0	0	0	0	0	0	5	5	5	2	1	1	1	3	1	1	1	1	1	1	1	0	0	0	0	0
306126	Mukuru kwa Njenga	NEGATIVE	mother	20	m	2	1	4	0	2	2	1	1	1	0	0	1	0	0	0	0	0	0	0	0	2	2	2	2	1	1	2	3	1	1	1	1	1	1	1	1	0	0	0	0
306233	Mukuru kwa Njenga	NEGATIVE	mother	8	m	3	1	3	1	2	1	1	1	1	0	1	1	0	0	0	0	0	0	0	0	5	5	5	2	1	1	1	3	0	1	1	1	1	1	0	0	0	0	0	0
306324	Mukuru kwa Njenga	NEGATIVE	mother	19	f	3	1	3	1	2	2	1	1	1	1	1	1	0	0	0	0	0	0	0	0	2	2	2	2	0	0	3	3	0	1	1	1	1	1	1	0	0	1	0	0
306332	Mukuru kwa Njenga	POSITIVE	mother	49	f	2	1	3	1	2	1	1	1	1	1	1	1	0	0	0	0	0	0	0	0	2	2	2	2	1	1	2	3	0	1	1	1	1	1	1	0	1	1	0	0
306340	Mukuru kwa Njenga	NEGATIVE	mother	6	m	3	1	3	1	1	1	1	1	1	1	1	0	0	0	0	0	0	0	0	0	2	2	2	2	1	2	1	3	0	1	1	1	1	1	0	0	0	0	0	0
306365	Mukuru kwa Njenga	NEGATIVE	mother	16	m	3	1	4	1	1	1	1	1	0	0	0	1	0	0	0	0	0	0	0	0	2	2	2	2	0	0	2	3	0	1	1	1	1	1	1	0	0	0	0	0
306407	Mukuru kwa Njenga	NEGATIVE	mother	36	f	3	1	4	1	1	1	1	1	1	0	1	1	0	0	0	0	0	0	0	0	2	2	2	2	1	2	2	3	1	1	1	1	1	1	1	1	0	0	0	0
306423	Mukuru kwa Njenga	NEGATIVE	mother	42	f	3	1	6	1	1	1	1	1	1	0	1	1	0	0	0	0	0	0	0	0	2	2	2	2	0	0	2	3	1	1	1	1	1	1	1	1	0	0	0	0
306464	Mukuru kwa Njenga	NEGATIVE	mother	3	f	3	1	3	1	2	1	1	1	1	1	1	1	0	0	0	0	0	0	0	0	2	2	2	2	0	0	1	3	1	1	1	1	1	1	0	0	0	0	0	0
306522	Mukuru kwa Njenga	NEGATIVE	mother	9	m	2	1	4	1	2	2	0	4	1	0	0	1	0	0	0	0	0	0	0	0	2	2	2	2	1	1	2	3	1	1	1	1	1	1	1	0	0	1	0	0
306530	Mukuru kwa Njenga	NEGATIVE	mother	30	m	3	1	4	1	1	1	1	1	1	0	0	1	0	0	0	0	0	0	0	0	2	2	2	2	1	1	3	3	1	1	1	1	1	1	1	1	0	1	0	0
306613	Mukuru kwa Njenga	NEGATIVE	mother	9	f	3	1	3	0	2	2	1	1	1	0	1	1	0	0	0	0	0	0	0	0	2	2	2	2	0	0	2	3	1	1	1	1	1	1	1	0	0	0	0	0
306670	Mukuru kwa Njenga	NEGATIVE	guardian	34	f	2	1	3	0	2	2	1	1	1	0	1	1	0	0	0	0	0	0	0	0	2	2	2	2	1	2	1	3	1	1	1	1	1	1	1	1	0	1	0	0
306753	Mukuru kwa Njenga	POSITIVE	mother	57	m	3	1	3	1	1	1	0	4	1	0	0	0	0	0	0	0	0	0	0	0	2	2	2	2	0	0	2	3	1	1	1	1	1	1	1	1	0	1	0	0
306795	Mukuru kwa Njenga	NEGATIVE	mother	13	m	3	1	2	1	2	1	0	4	1	0	0	1	0	0	0	0	0	0	0	0	2	2	2	2	0	0	1	3	0	1	1	1	1	1	1	0	0	0	0	0
306845	Mukuru kwa Njenga	NEGATIVE	mother	20	m	2	1	4	0	2	1	0	4	0	1	0	0	0	0	0	0	0	0	0	0	2	2	2	2	0	0	1	3	1	1	1	1	1	1	1	1	0	0	0	0
306928	Mukuru kwa Njenga	NEGATIVE	mother	52	f	2	1	3	1	1	1	0	4	0	0	0	0	0	0	0	0	0	0	0	0	2	2	2	2	1	2	1	3	1	1	1	1	1	1	1	1	0	0	0	0
306936	Mukuru kwa Njenga	NEGATIVE	mother	55	m	2	1	4	0	1	1	0	4	0	0	0	0	0	0	0	0	0	0	0	0	2	2	2	2	0	0	2	3	1	1	1	1	1	1	1	1	0	0	0	0
306993	Mukuru kwa Njenga	NEGATIVE	mother	43	m	2	1	4	1	2	1	1	1	1	0	0	1	0	0	0	0	0	0	0	0	2	2	2	2	0	0	2	3	0	1	1	1	1	1	1	1	0	0	0	0
307017	Mukuru kwa Njenga	POSITIVE	mother	39	f	3	1	4	1	2	1	0	4	0	0	0	0	0	0	0	0	0	0	0	0	2	2	2	2	0	0	1	3	1	1	1	1	1	1	1	1	0	0	0	0
307140	Mukuru kwa Njenga	NEGATIVE	mother	9	m	2	1	4	1	1	1	0	4	0	0	0	0	0	0	0	0	0	0	0	0	2	2	2	2	0	0	2	3	0	1	1	1	1	1	1	0	0	1	0	0
307314	Mukuru kwa Njenga	NEGATIVE	mother	52	f	3	1	3	1	1	1	1	1	1	1	1	1	0	0	0	0	0	0	0	0	1	1	1	1	1	2	2	3	1	1	1	1	1	1	1	1	0	1	0	0
307322	Mukuru kwa Njenga	NEGATIVE	mother	56	f	3	1	3	0	2	2	1	1	1	0	1	1	0	0	0	0	0	0	0	0	2	2	2	2	0	0	1	3	1	1	1	1	1	1	1	1	0	1	0	0
307348	Mukuru kwa Njenga	NEGATIVE	mother	39	f	3	1	3	0	2	2	1	1	1	0	1	1	0	0	0	0	0	0	0	0	2	2	2	2	0	0	1	3	1	1	1	1	1	1	1	1	0	1	0	0
307355	Mukuru kwa Njenga	NEGATIVE	mother	40	m	2	1	3	0	2	2	1	1	1	0	1	1	0	0	0	0	0	0	0	0	1	1	1	1	1	2	2	3	1	1	1	1	1	1	1	1	0	0	0	0
307488	Mukuru Kwa Njenga	NEGATIVE	mother	36	f	1	0	10	0	1	2	1	1	0	0	0	0	0	0	0	0	0	0	0	0	2	2	2	2	1	2	2	3	1	1	1	1	1	1	1	1	0	0	0	0
307496	Mukuru Kwa Njenga	NEGATIVE	mother	43	f	1	0	11	0	2	2	1	1	1	0	0	1	0	0	0	0	0	0	0	0	2	2	2	2	1	2	2	3	1	1	1	1	1	1	1	1	0	0	0	0
307587	Mukuru kwa Njenga	NEGATIVE	mother	51	f	3	1	2	0	2	2	1	1	1	0	0	0	0	0	0	0	0	0	0	0	1	1	1	1	1	1	2	3	1	1	1	1	1	1	1	1	0	1	99	0
307686	Mukuru kwa Njenga	NEGATIVE	mother	42	f	4	1	4	0	2	2	1	1	1	0	1	1	0	0	0	0	0	0	0	0	1	1	1	1	1	1	2	3	1	1	1	1	1	1	1	1	0	0	99	0
307777	Mukuru kwa Njenga	NEGATIVE	mother	36	f	3	1	4	0	2	2	1	1	1	1	1	1	0	0	0	0	0	0	0	0	1	1	1	1	1	1	1	1	0	1	1	1	1	1	1	0	0	1	99	0
307785	Mukuru kwa Njenga	POSITIVE	mother	29	m	2	1	3	1	2	2	1	1	1	1	0	1	0	0	0	0	0	0	0	0	1	1	1	1	0	0	3	3	1	1	1	1	1	1	1	1	0	0	99	0
307892	Mukuru kwa Njenga	NEGATIVE	mother	35	f	2	1	4	1	2	2	1	1	1	0	1	1	0	0	0	0	0	0	0	0	1	1	1	1	0	0	2	3	1	1	1	1	1	1	1	1	0	1	99	0
308049	Mukuru kwa Njenga	NEGATIVE	guardian	39	m	3	1	4	1	2	2	1	1	1	0	1	1	0	0	0	0	0	0	0	0	1	1	1	1	1	1	1	3	1	1	1	1	1	1	1	1	0	0	99	0
308122	Mukuru kwa Njenga	NEGATIVE	mother	51	f	3	1	3	0	2	2	1	1	1	0	1	1	0	0	0	0	0	0	0	0	1	1	1	1	1	2	3	3	1	1	1	1	1	1	1	1	0	1	99	0
308130	Mukuru kwa Njenga	POSITIVE	mother	55	m	2	1	5	0	2	2	1	1	1	0	1	1	0	0	0	0	0	0	0	0	1	4	4	1	1	1	1	3	0	1	1	1	1	1	1	1	0	0	99	0
308254	Mukuru kwa Njenga	NEGATIVE	mother	39	f	3	1	3	1	2	2	1	1	0	0	0	0	0	0	0	0	0	0	0	0	1	1	1	1	0	0	2	3	1	1	1	1	1	1	1	1	0	0	99	0
308304	Mukuru kwa Njenga	NEGATIVE	mother	41	f	2	1	3	0	2	2	1	1	1	0	0	1	0	0	0	0	0	0	0	0	1	1	1	1	0	0	2	3	1	1	1	1	1	1	1	0	0	1	99	0
308437	Mukuru kwa Njenga	NEGATIVE	mother	43	f	2	1	5	1	2	2	1	1	0	0	0	0	0	0	0	0	0	0	0	0	1	1	1	1	1	1	2	3	1	1	1	1	1	1	1	1	0	0	99	0
308700	Mukuru kwa Njenga	NEGATIVE	mother	36	f	1	0	6	0	2	2	1	1	1	0	1	0	0	0	0	0	0	0	0	0	1	1	1	1	0	0	1	3	1	1	1	1	1	1	1	1	0	0	99	0
308775	Mukuru kwa Njenga	POSITIVE	mother	36	m	3	1	3	1	2	2	1	1	1	1	1	1	1	1	1	0	0	0	0	0	1	1	1	1	1	2	2	3	1	1	1	1	1	1	1	1	0	1	99	0
308882	Mukuru kwa Njenga	POSITIVE	guardian	40	m	3	1	4	0	2	1	1	1	1	0	1	1	0	0	0	0	0	0	0	0	1	1	1	1	0	0	1	3	1	1	1	1	1	1	1	1	0	0	99	0
308973	Mukuru kwa Reuben	NEGATIVE	mother	49	f	3	1	6	1	1	1	1	1	1	1	1	1	0	0	0	0	0	0	0	0	1	1	1	1	1	2	2	3	1	1	1	1	1	1	1	1	0	1	0	0
309021	Mukuru kwa Reuben	NEGATIVE	mother	38	f	2	1	4	0	2	2	1	1	1	0	0	1	0	0	0	0	0	0	0	0	1	1	1	1	0	0	2	3	1	1	1	1	1	1	1	1	0	0	0	0
309039	Mukuru kwa Reuben	POSITIVE	mother	52	m	2	1	4	1	1	1	0	4	0	1	0	1	0	0	0	0	0	0	0	0	1	1	1	1	0	0	2	3	1	1	1	1	1	1	1	1	0	0	0	0
309096	Mukuru kwa Reuben	NEGATIVE	guardian	54	f	3	1	3	0	2	2	1	1	1	0	1	1	0	0	0	0	0	0	0	0	1	1	1	1	0	0	1	3	1	1	1	1	1	1	1	1	0	0	0	0
309229	Mukuru kwa Reuben	NEGATIVE	mother	37	m	2	1	5	1	1	1	0	4	1	0	1	0	1	1	20	0	0	0	0	1	2	2	2	2	1	1	2	3	1	1	1	1	1	1	1	1	0	1	0	0
309252	Mukuru kwa Reuben	NEGATIVE	mother	45	f	2	1	8	1	1	1	1	1	1	0	1	0	0	0	0	0	0	0	0	0	2	2	2	2	0	0	2	3	1	1	1	1	1	1	1	1	0	0	0	0
309849	Mukuru kwa Reuben	NEGATIVE	guardian	57	m	2	1	4	1	1	1	0	4	0	0	1	0	0	0	0	0	0	0	0	0	1	1	1	1	1	2	1	2	1	1	1	1	1	1	1	1	0	1	0	0
309922	Mukuru kwa Reuben	NEGATIVE	mother	47	m	2	1	5	0	1	2	1	1	1	0	1	1	0	0	0	0	0	0	0	0	2	2	2	2	0	0	1	3	1	1	1	1	1	1	1	1	0	0	0	0
309997	Mukuru kwa Reuben	NEGATIVE	mother	20	m	3	1	4	1	1	1	0	4	1	0	1	0	0	0	0	0	0	0	0	0	2	2	2	2	0	0	2	3	1	1	1	1	1	1	1	1	0	0	0	0
310037	Mukuru kwa Reuben	NEGATIVE	mother	51	f	3	1	4	0	2	2	1	1	1	0	1	1	0	0	0	0	0	0	0	0	2	2	2	2	0	0	2	3	1	1	1	1	1	1	1	1	0	0	0	0
310243	Mukuru kwa Reuben	NEGATIVE	guardian	48	f	2	1	6	0	2	2	1	1	0	1	1	1	0	0	0	0	0	0	0	0	1	1	1	1	1	2	1	3	1	1	1	1	1	1	1	1	0	0	0	0
310268	Mukuru kwa Reuben	NEGATIVE	mother	49	f	3	1	3	0	2	2	0	4	0	1	1	1	0	0	0	0	0	0	0	0	2	2	2	2	0	0	1	3	1	1	1	1	1	1	1	1	0	0	0	0
310581	Mukuru Kwa Reuben	NEGATIVE	mother	50	m	2	1	4	1	1	1	0	4	1	0	1	0	0	0	0	0	0	0	0	0	2	2	2	2	0	0	1	3	1	1	1	1	1	1	1	1	0	0	0	0
301655	Mukuru kwa Njenga	NEGATIVE	other	50	m	3	1	5	1	1	1	1	1	1	0	1	1	0	0	0	0	0	0	0	0	1	1	1	1	0	0	2	3	1	1	1	1	1	1	1	1	0	1	0	0
301804	Mukuru kwa Njenga	POSITIVE	mother	52	f	3	1	5	0	2	1	1	1	1	0	1	1	0	0	0	0	0	0	0	0	1	1	1	1	0	0	2	3	1	1	1	1	1	1	1	1	0	1	0	0
301812	Mukuru kwa Njenga	NEGATIVE	mother	48	f	4	1	3	1	1	2	1	1	1	0	0	1	0	0	0	0	0	0	0	0	1	1	1	1	1	1	2	3	1	1	1	1	1	1	1	1	0	0	0	0
301861	Mukuru kwa Njenga	NEGATIVE	mother	54	m	3	1	4	1	2	2	1	1	1	1	1	1	0	0	0	0	0	0	0	0	1	1	1	7	0	0	1	1	1	1	1	1	1	1	1	1	0	1	0	0
302828	Mukuru kwa Reuben	NEGATIVE	mother	55	m	3	1	4	1	2	2	1	1	1	1	1	1	1	1	2	0	0	0	0	0	1	1	4	1	1	1	2	3	1	1	1	1	1	1	1	1	0	1	0	0
302901	Mukuru kwa Reuben	NEGATIVE	mother	54	m	3	1	6	1	1	1	2	1	1	1	1	1	0	0	0	0	0	0	0	0	1	1	1	1	1	1	1	1	1	2	3	3	1	1	1	1	1	1
303065	Mukuru kwa Reuben	NEGATIVE	mother	49	m	3	1	5	1	1	1	1	1	1	1	1	1	0	0	0	0	0	0	0	0	2	2	2	2	0	0	2	3	1	1	1	1	1	1	1	1	0	1	0	0
303412	Mukuru kwa Reuben	NEGATIVE	mother	36	f	3	1	4	1	1	1	1	1	1	0	0	0	0	0	0	0	0	0	0	0	1	1	1	1	1	2	2	3	1	1	1	1	1	1	1	1	0	0	0	0
303511	Mukuru kwa Reuben	NEGATIVE	mother	38	f	2	1	2	1	1	1	1	1	0	0	1	1	0	0	0	0	0	0	0	0	1	1	1	1	1	1	3	3	1	1	1	1	1	1	1	1	0	0	0	0
303537	Mukuru kwa Reuben	NEGATIVE	mother	44	m	2	0	6	1	1	1	1	4	0	4	1	0	0	0	0	0	0	0	0	0	4	4	4	4	0	0	3	3	1	1	1	1	1	1	1	1	0	1	0	0
303891	Mukuru kwa Reuben	NEGATIVE	mother	47	m	3	1	5	1	1	1	0	4	0	0	0	1	0	0	0	0	0	0	0	0	4	4	4	4	0	0	3	3	1	1	1	1	1	1	1	1	0	0	0	0
304089	Mukuru kwa Reuben	NEGATIVE	mother	56	m	3	1	4	1	1	1	0	4	1	0	1	1	0	0	0	0	0	0	0	0	4	4	4	4	1	2	2	3	1	1	1	1	1	1	1	1	0	0	0	0
304428	Mukuru kwa Reuben	NEGATIVE	mother	52	m	4	1	5	0	1	1	1	1	1	1	1	1	0	0	0	0	0	0	0	0	2	2	2	2	1	1	1	3	1	1	1	1	1	1	1	1	0	0	0	0
304691	Mukuru kwa Reuben	NEGATIVE	mother	47	f	4	1	4	0	2	2	1	1	1	1	1	1	0	0	0	0	0	0	0	0	2	2	2	2	1	1	1	3	1	1	1	1	1	1	1	1	0	0	0	0
