# Supplementary material for: Seroprevalence of non-typhoidal Salmonella disease and associated factors in children in Mukuru settlement in Nairobi County, Kenya
Source: PLoS One. 2023 Jul 17;18(7):e0288015. doi: 10.1371/journal.pone.0288015 (PMC10351689; doi:10.1371/journal.pone.0288015)
Supplement: S3 File — (XLSX) [file pone.0288015.s003.xlsx]

## Sheet: Sheet1
record_id	VOMITING	ABDOMINAL PAIN	HEADACHEdiarrhea		bloody	watery	ELISA Results	ke_village	v1_respondent	v1_calc_age_months	v1_gender	education	read_write	num_of_people	enough_food	housing	clothing	own_bed	sleeping_material	own_table	financial_account	electricity	chair_sofa	keep_animals	livestock	chicken_count	cattle_count	goat_count	pig_count	sheep_count	other_livestock	cooking_water_src	washing_water_src	bathing_water_src	drinking_water_src	treat_dwater	treat_dwater_how	toilet_type	share_with	mhistory_src___2	bcg	opv0	opv1	opv2	opv3	measlesrubella1	measlesrubella2	other_vaccine	fever
18899	YES	YES	NO	NO	NO	NO	NEG	mukuru kwa reuben	mother	5	m	2	1	4	1	1	1	1	1	1	0	1	1	0	0	0	0	0	0	0	0	1	1	1	1	1	0	3	3	1	1	1	0	0	0	0	0	0	1
28573	NO	YES	NO	NO	NO	NO	NEG	mukuru njenga	mother	30	f	3	1	4	1	1	1	1	1	1	0	1	1	0	0	0	0	0	0	0	0	1	1	1	1	0	0	2	3	1	1	1	1	1	1	1	1	0	1
28580	YES	YES	NO	YES	NO	NO	NEG	pipeline	mother	15	f	3	1	4	1	2	2	1	1	1	0	1	1	0	0	0	0	0	0	0	0	1	1	1	1	1	1	1	3	1	1	1	1	1	1	1	0	0	1
28718	YES	YES	NO	YES	NO	NO	POS	mukuru njenga	mother	24	m	3	1	3	1	1	1	1	1	1	0	1	0	0	0	0	0	0	0	0	0	1	1	1	1	1	1	2	3	1	1	1	1	1	1	1	0	0	1
18896	YES	YES	YES	YES	NO	NO	NEG	mukuru reuben	mother	11	m	4	1	4	1	1	1	1	1	1	1	1	1	1	1	10	0	4	0	0	2	1	1	1	1	1	1	1	3	1	1	1	1	1	1	1	0		1
18900	YES	YES	YES	NO	NO	NO	NEG	mukuru reuben	mother	44	m	2	1	3	0	2	2	1	1	1	0	1	1	1	1	5	0	0	0	0	0	1	1	1	1	1	2	1	3	1	1	1	1	1	1	1	1	0	0
28524	NO	NO	NO	NO	NO	NO	NEG	mukuru njenga	mother	9	m	4	1	3	1	2	1	1	1	1	0	1	1	0	0	0	0	0	0	0	0	1	1	1	1	1	1	1	3	1	1	1	1	1	1	1	0	0	1
18904	YES	YES	YES	YES	NO	NO	NEG	mukuru reuben	mother	11	f	4	1	3	0	2	2	1	1	1	1	1	1	0	0	0	0	0	0	0	0	1	1	1	1	1	1	1	3	1	1	1	1	1	1	1	0	0	1
38482	YES	NO	NO	YES	NO	NO	NEG	pipeline	mother	39	m	4	1	3	0	2	2	1	1	1	1	1	1	1	0	0	0	0	0	0	0	1	1	1	1	0	0	1	1	1	1	1	1	1	1	1	0	0	0
28553	NO	YES	NO	YES	NO	NO	POS	mukuru njenga	mother	52	f	3	1	3	0	2	2	1	1	1	1	1	0	1	1	6	0	2	0	0	0	1	1	1	1	0	0	1	3	1	1	1	1	1	1	1	1	1	1
18643	YES	YES	YES	YES	NO	YES	NEG	mukuru reuben	mother	37	m	2	1	4	0	1	2	1	1	1	0	1	1	1	1	10	2	0	2	0	0	1	1	1	1	0	0	1	3	1	1	1	1	1	1	1	1	0	1
18641	NO	YES	YES	YES	NO	NO	NEG	mukuru reuben	mother	18	f	2	1	4	1	1	1	1	1	1	0	1	1	1	1	4	0	0	2	0	0	1	1	1	1	0	0	2	3	1	1	1	1	1	1	1	1	0	1
18642	YES	YES	NO	YES	NO	NO	NEG	mukuru reuben	mother	16	m	3	1	3	0	2	2	1	1	1	0	1	1	0	0	0	0	0	0	0	0	1	1	1	1	0	0	2	3	1	1	1	1	1	1	1	0	0	1
18645	YES	YES	NO	YES	NO	NO	NEG	mukuru reuben	mother	33	f	2	1	4	0	2	2	1	1	1	0	1	1	0	0	0	0	0	0	0	0	1	1	1	1	0	0	1	3	1	1	1	1	1	1	1	1	0	1
18906	YES	YES	NO	YES	NO	NO	NEG	mukuru reuben	mother	24	m	3	1	4	1	2	2	1	1	1	0	1	1	0	0	0	0	0	0	0	0	1	1	1	1	0	0	2	3	1	1	1	1	1	1	1	1	0	1
28531	NO	NO	NO	NO	NO	NO	NEG	pipeline	mother	16	m	3	1	3	1	2	2	1	1	1	1	1	1	1	0	0	0	0	0	0	0	1	1	1	1	1	6	1	1	1	1	1	1	1	1	1	1	0	1
38489	NO	NO	NO	YES	NO	NO	NEG	mukuru kwa njenga	mother	40	f	2	1	4	1	1	1	1	1	1	0	1	1	1	0	0	0	0	0	0	0	1	1	1	1	1	1	2	3	1	1	1	1	1	1	1	1	0	1
38490	YES	NO	NO	YES	NO	NO	NEG	mukuru njenga	mother	19	f	3	1	4	1	2	2	1	1	1	1	1	1	1	0	0	0	2	0	1	0	1	1	1	1	1	1	1	1	1	1	1	1	1	1	1	1	0	1
18649	YES	YES	YES	YES	NO	NO	NEG	mukuru kwa njenga	mother	42	f	3	1	3	1	2	2	1	1	1	0	1	1	0	0	0	0	0	0	0	0	1	1	1	1	1	2	2	3	1	1	1	1	1	1	1	1	0	1
18648	YES	YES	YES	YES	NO	NO	NEG	mukuru reuben	mother	12	f	2	1	4	1	1	1	1	1	1	0	1	1	1	1	0	0	0	0	0	0	4	4	4	4	0	0	1	3	1	1	1	1	1		1	0	0	0
18647	YES	YES	NO	YES	NO	NO	NEG	mukuru njenga	mother	17	m	3	1	4	1	2	2	1	1	1	0	1	1	0	0	0	0	0	0	0	0	1	1	1	1	1	2	2	3	1	1	1	1	1	1	1	0	0	0
28577	YES	YES	NO	YES	NO	NO	NEG	mukuru njenga	mother	31	f	3	1	3	1	2	2	1	1	1	0	1	1	0	0	0	0	0	0	0	0	1	1	1	1	0	0	2	3	1	1	1	1	1	1	1	1	0	0
38494	NO	NO	NO	YES	NO	NO	NEG	mukuru kwa njenga	mother	25	m	3	1	3	1	1	2	1	1	1	0	1	1	1	1	10	3	4	0	3	0	1	1	1	1	0	0	1	3	1	1	1	1	1	1	1	0	0	1
38495	NO	NO	NO	YES	NO	NO	NEG	mukuru njenga	mother	57	m	3	1	4	1	2	2	1	1	1	0	1	1	0	0	0	0	0	0	0	0	2	2	2	7	0	0	1	3	1	1	1	1	1	1	1	1	0	0
18660	NO	NO	NO	YES	NO	NO	POS	mukuru reuben	mother	20	m	3	1	2	2	1	1	0	4		0	1	0	0	0	0	0	0	0	0	0	4	4	4	4	0	2	3	3	1	1	1	1	1	1	1	1	0	1
18657	NO	YES	YES	YES	NO	NO	NEG	mukuru kwa reuben	mother	35	f	3	1	3	1	2	2	1	1	1	0	1	1	0	0	0	0	0	0	0	0	1	1	1	1	0		2	3	1	1	1	1	1	1	1	1	0	1
38496	YES	NO	NO	YES	NO	NO	NEG	mukuru kwa njenga	mother	12	f	3	1	4	1	2	2	1	1	0	0	1	0	0	0	0	0	0	0	0	0	1	1	1	1	0		1	3	1	1	1	1	1	1	1	0	0	0
18644	YES	YES	YES	YES	NO	NO	POS	mukuru kwa njenga	mother	28	f	2	1	4	1	1	1	1	1	1	0	0	0	0	0	0	0	0	0	0	0	1	1	1	1	1	1	1	3	1	1	1	1	1	1	1	1	0	0
38501	NO	NO	NO	YES	NO	NO	NEG	mukuru kwa njenga	mother	10	m	3	1	3	0	2	2	1	1	1	1	1	1	0	0	0	0	0	0	0	0	1	1	1	1	0	0	1	1	1	1	1	1	1	1	1	0	0	1
38502	YES	NO	NO	YES	NO	NO	NEG	mukuru kwa njenga	mother	46	f	3	1	3	0	2	2	1	1	0	0	0	0	0	0	0	0	0	0	0	0	1	1	1	1	0	0	2	3	1	1	1	1	1	1	1	1	0	0
18665	NO	NO	NO	NO	NO	NO	POS	mukuru kwa reuben	mother	40	f	2	1	2	0	2	2	1	1	1	0	1	1	1	1	0	4	0	0	0	0	1	1	1	1	1	2	2	3	1	1	1	1	1	1	1	1	0	1
28374	NO	YES	NO	YES	NO	NO	NEG	pipeline	mother	48	m	4	1	4	0	1	2	1	1	1	1	1	1	0	0	0	0	0	0	0	0	1	1	1	1	0	0	1	3	1	1	1	1	1	1	1	1	0	1
28390	YES	YES	YES	NO	NO	NO	POS	pipeline	mother	48	m	4	1	4	0	2	2	1	1	1	0	1	1	0	0	0	0	0	0	0	0	1	1	1	1	1	5	1	3	1	1	1	1	1	1	1	1	0	1
28389	NO	NO	NO	YES	NO	NO	NEG	pipeline	mother	26	f	3	1	5	0	1	1	1	1	1	1	1	1	0	0	0	0	0	0	0	0	1	1	1	1	0		1	3	1	1	1	1	1	1	1	1	0	1
18671	NO	NO	NO	NO	NO	NO	POS	reuben	mother	58	f	3	1	3	0	2	2	1	1	1	1	1	1	0	0	0	0	0	0	0	0	2	2	2	2	1	1	2	3	1	1	1	1	1	1	1	1	0	1
18672	NO	NO	NO	NO	NO	NO	NEG	njenga	mother	35	f	2	1	4	0	1	1	1	1	1	0	1	0	0	0	0	0	0	0	0	0	4	4	4	4	1	1	2	3	1	1	1	1	1	1	1	1	0	0
23053	YES	YES	YES	YES	NO	NO	NEG	njenga	mother	56	m	4	1	6	1	1	1	1	1	1	1	1	1	1	1	5	0	2	3	0	0	1	1	1	1	0		2	3	1	1	1	1	1	1	1	1	0	1
28378	NO	YES	YES	YES	NO	NO	NEG	njenga	mother	50	f	3	1	6	1	1	1	1	1	1	0	1	0	0	0	0	0	0	0	0	0	1	1	1	1	1	1	2	2	1	1	1	1	1	1	1	1	0	1
38513	NO	YES	NO	YES	NO	NO	NEG	njenga	father	32	m	4	1	4	0	2	2	1	1	1	1	1	1	0	0	0	0	0	0	0	0	1	1	1	1	1	2	1	1	1	1	1	1	1	1	1	1	0	1
38514	YES	NO	NO	NO	NO	NO	NEG	njenga	mother	14	m	4	1	3	0	2	2	1	1	1	0	1	0	0	0	0	0	0	0	0	0	1	1	1	1	1	2	2	3	1	1	1	1	1	1	0	0	0	1
18734	NO	NO	YES	NO	NO	NO	NEG	pipeline	mother	5	f	3	1	9	1	1	2	1	1	1	0	1	1	0	0	0	0	0	0	0	0	1	1	1	1	1	1	1	3	1	1	1	1	1	1	0	0	0	1
18674	NO	YES	YES	YES	NO	NO	NEG	reuben	mother	60	f	1	1	4	0	2	2	1	1	1	0	1	0	0	0	0	0	0	0	0	0	1	1	1	2	0	0	1	3	1	1	1	1	1	1	1	1	0	1
28211	YES	YES	NO	YES	NO	NO	NEG	pipeline	mother	7	m	4	1	3	0	1	1	1	1	1	1	1	1	0	0	0	0	0	0	0	0	1	1	1	1	1	2	1	3	1	1	1	1	1	1	0	0	0	1
28156	YES	YES	NO	YES	NO	NO	POS	njenga	mother	35	m	3	1	4	0	2	2	1	1	1	1	1	1	0	0	0	0	0	0	0	0	1	1	1	1	0	0	2	3	1	1	1	1	1	1	1	1	0	0
18675	NO	NO	YES	YES	NO	YES	NEG	reuben	mother	33	m	3	1	3	0	2	2	1	1	1	0	1	1	0	0	0	0	0	0	0	0	1	1	1	1	0	0	1	3	1	1	1	1	1	1	1	1	0	1
28161	YES	NO	NO	YES	NO	NO	NEG	njenga	mother	13	f	3	1	3	0	2	2	1	1	1	0	1	1	1	1	10	0	0	0	0	0	1	1	1	1	1	1	1	3	1	1	1	1	1	1	1	0	0	0
18679	YES	YES	YES	YES	NO	NO	NEG	reuben	mother	17	m	4	1	4	0	3	3	1	1	1	1	1	1	1	1	8	0	0	0	0	0	3	3	3	3	0	0	1	1	1	1	1	1	1	1	1	0	0	1
18682	YES	YES	NO	YES	NO	NO	NEG	reuben	mother	31	m	3	1	4	1	1	1	1	1	0	0	1	1	0	0	0	0	0	0	0	0	2	2	2	2	0	0	2	3	1	1	1	1	1	1	1	1	0	1
38318	YES	YES	NO	YES	NO	NO	POS	pipeline	mother	60	m	2	5	1	1	1	1	1	1	1	0	1	1	1	0	0	0	0	0	0	0	1	1	1	1	1	1	1	3	1	1	1	1	1	1	1	1	0	0
38320	YES	NO	NO	YES	NO	NO	NEG	njenga	mother	26	f	3	1	4	0	2	2	1	1	1	0	1	1	1	1	8	2	2	0	0	0	1	1	1	1	0	0	1	3	1	1	1	1	1	1	1	1	0	0
38340	NO	NO	NO	YES	NO	NO	NEG	pipeline	mother	21	f	2	1	4	0	2	2	1	1	1	1	1	1	1	1	0	2	0	0	0	0	1	1	1	1	1	1	1	3	1	1	1	1	1	1	1	0	0	1
18687	NO	YES	YES	YES	NO	NO	NEG	reuben	father	47	f	2	1	5	0	1	1	1	1	1	1	1	1	0	0	0	0	0	0	0	0	1	1	1	1	0	0	1	3	1	1	1	1	1	1	1	1	0	1
18686	NO	YES	YES	YES	NO	NO	NEG	reuben	father	60	m	2	1	5	0	1	1	1	1	1	1	1		0	0	0	0	0	0	0	0	1	1	1	1	0	0	1	3	1	1	1	1	1	1	1	1	0	1
18690	NO	NO	NO	NO	NO	NO	NEG	reuben	mother	57	m	2	1	4	0	2	2	1	1	1	0	1	1	0	0	0	0	0	0	0	0	1	1	1	1	0	0	1	3	1	1	1	1	1	1	1	1	0	1
18689	NO	YES	NO	YES	NO	NO	NEG	reuben	mother	31	m	2	1	4	0	2	2	1	1	1	1	1	1	1	1	0	2	0	2	0	4	1	1	1	1	1	1	1	3	1	1	1	1	1	1	1	1	0	0
28169	YES	NO	NO	YES	NO	NO	NEG	pipeline	mother	22	m	4	1	3	1	2	2	1	1	1	0	1	1	0	0	0	0	0	0	0	0	1	1	1	1	1	1	1	3	1	1	1	1	1	1	1	1	0	1
38344	NO	NO	NO	YES	NO	NO	NEG	njenga	mother	37	f	2	1	3	1	1	1	1	1	0	0	1	1	1	0	8	0	0	2	2	0	1	1	1	1	0	0	1	1	1	1	1	1	1	1	1	1	0	0
38343	NO	NO	NO	YES	NO	NO	NEG	njenga	mother	23	m	3	1	3	0	2	1	1	1	1	0	1	0	1	0	8	0	0	4	5	5	1	1	1	1	0	0	1	3	1	1	1	1	1	1	1	1	0	0
38347	YES	NO	YES	YES	NO	NO	NEG	njenga	mother	43	f	4	1	4	0	2	2	1	1	1	1	1	1	1	0	0	0	0	0	0	0	1	1	1	7	0	1	1	1	1	1	1	1	1	1	1	1	0	0
18266	NO	YES	NO	NO	NO	NO	NEG	reuben	mother	13	m	2	1	4	0	2	2	1	1	1	1	1	1	0	0	0	0	0	0	0	0	1	1	1	1	1	2	1	3	1	1	1	1	1	1	1	1	0	1
18268	YES	YES	YES	YES	NO	NO	NEG	reuben	mother	42	f	3	1	4	0	2	2	1	1	1	1	1	1	0	0	0	0	0	0	0	0	1	1	1	1	1	2	1	3	1	1	1	1	1	1	1	1	0	0
18264	NO	YES	YES	YES	NO	NO	POS	reuben	mother	39	f	3	1	8	0	2	2	1	1	1	1	1	1	0	0	0	0	0	0	0	0	1	1	1	1	0	0	2	3	1	1	1	1	1	1	1	1	0	0
38351	NO	NO	NO	YES	NO	NO	POS	njenga	mother	38	f	3	1	4	0	2	2	1	1	1	0	1	1	0	0	0	0	0	0	0	0	1	1	1	1	0	0	1	3	1	1	1	1	1	1	1	1	0	0
38352	YES	NO	NO	YES	NO	NO	NEG	njenga	mother	31	m	3	1	3	0	2	2	1	1	1	1	1	1	1	1	6	0	0	0	0	0	1	1	1	7	0	0	1	3	1	1	1	1	1	1	1	1	0	1
28170	NO	YES	NO	YES	NO	NO	POS	pipeline	mother	24	f	4	1	3	0	2	2	1	1	1	1	1	1	1	1	4	0	0	0	0	0	1	1	1	1	1	2	1	3	1	1	1	1	1	1	1	0	0	1
28063	NO	NO	NO	YES	NO	NO	NEG	pipeline	mother	51	m	4	1	2	0	1	2	1	1	1	1	1	1	0	0	0	0	0	0	0	0	1	1	1	1	1	2	1	3	1	1	1	1	1	1	1	1	0	1
28093	NO	YES	YES	NO	NO	NO	NEG	njenga	mother	47	m	1	1	6	0	1	2	1	1	0	0	0	0	0	0	0	0	0	0	0	0	2	2	2	2	0	0	2	3	1	1	1	1	1	1	1	1	0	1
18270	YES	YES	NO	YES	NO	NO	NEG	reuben	mother	25	f	2	1	4	0	2	2	2	1	1	1	1	1	0	0	0	0	0	0	0	0	2	2	2	2	0	0	1	3	1	1	1	1	1	1	1	1	0	0
18269	NO	YES	NO	YES	NO	NO	NEG	reuben	mother	6	m	3	1	3	1	1	1	1	1	1	0	1	1	1	1	0	2	0	0	0	0	2	2	2	2	1	2	2	3	1	1	1	1	0	0	0	0	0	0
18273	YES	YES	NO	YES	NO	NO	NEG	reuben	mother	13	m	3	1	3	0	2	2	1	1	1	0	1	1	1	1	5	0	0	0	0	0	1	1	1	1	0	0	1	3	1	1	1	1	1	1	1	0	0	1
18275	YES	YES	NO	YES	NO	NO	NEG	reuben	mother	15	f	3	1	3	0	2	2	1	1	1	0	1	1	0	0	0	0	0	0	0	0	1	1	1	1	1	2	1	3	1	1	1	1	1	1	1	0	0	1
38363	YES	YES	NO	YES	NO	NO	POS	pipeline	mother	22	f	3	1	4	1	1	2	1	1	1	0	1	1	1	1	6	3	2	4	0	0	1	1	1	1	1	1	1	3	1	1	1	1	1	1	1	1	0	0
22534	YES	YES	NO	YES	NO	NO	NEG	njenga	mother	40	f	3	1	3	0	2	1	1	1	1	0	0	1	1	1	4	0	0	0	0	0	1	1	1	1	0	0	1	3	1	1	1	1	1	1	1	0	0	1
18278	NO	YES	NO	YES	NO	NO	POS	reuben	mother	46	m	3	1	5	0	2	2	1	1	1	0	1	1	0	0	0	0	0	0	0	0	1	1	1	1	1	2	3	3	1	1		1	1	1	1	1	0	0
18279	YES	NO	NO	YES	NO	NO	NEG	reuben	mother	23	f	1	0	7	1	1	1	1	1	1	0	1	1	0	0	0	0	0	0	0	0	2	2	2	2	0	0	2	3	1	1	1	1	1	1	1	0	0	0
18277	YES	YES	NO	YES	NO	NO	NEG	pipeline	mother	53	f	3	1	4	0	2	2	1	1	1	0	1	1	0	0	0	0	0	0	0	0	2	2	2	2	1	2	1	3	1	1	1	1	1	1	1	1	0	0
18281	YES	YES	NO	YES	NO	NO	NEG	reuben	mother	6	m	2	1	5	0	2	2	1	1	1	0	1	1	0	0	0	0	0	0	0	0	2	2	2	2	1	2	2	3	1	1	1	1	0	0	0	0	0	0
22533	YES	NO	NO	NO	NO	NO	NEG	njenga	mother	15	m	3	1	3	0	2	2	1	1	1	1	1	1	1	0	0	0	0	0	0	0	1	1	1	1	1	1	1	3	1	1	1	1	1	1	1	1	0	1
22542	YES	YES	NO	YES	NO	NO	NEG	pipeline	mother	58	m	3	1	4	4	1	1	1	1	1	0	1	1	0	0	0	0	0	0	0	0	1	1	1	1	1	1	1	3	1	1	1	1	1	1	1	1	0	1
32920	YES	YES	NO	YES	NO	NO	NEG	pipeline	mother	50	m	2	1	3	0	2	2	1	1	1	0	1	1	0	0	0	0	0	0	0	0	1	1	1	1	0	0	1	3	1	1	1	1	1	1	1	1	0	1
18289	YES	YES	NO	YES	NO	NO	NEG	reuben	mother	28	f	3	1	4	1	1	1	1	1	1	0	0	1	0	0	0	0	0	0	0	0	2	2	2	2	0	0	2	3	1	1	1	1	1	1	1	1	0	1
22571	NO	YES	NO	YES	NO	NO	NEG	njenga	mother	33	f	4	1	5	1	1	2	1	1	1	0	1	1	0	0	0	0	0	0	0	0	1	1	1	1	1	2	1	3	1	1	1	1	1	1	1	1	0	0
22573	NO	YES	NO	YES	NO	NO	NEG	njenga	mother	18	m	3	1	7	1	1	2	1	1	1	0	1	1	0	0	0	0	0	0	0	0	1	1	1	1	1	2	1	3	1	1	1	1	1	1	1	1	0	0
22576	NO	YES	NO	NO	NO	NO	NEG	njenga	mother	60	m	3	1	4	1	1	2	1	1	1	0	1	1	0	0	0	0	0	0	0	0	1	1	1	1	1	1	1	3	1	1	1	1	1	1	1	1	0	0
18293	YES	YES	NO	YES	NO	NO	NEG	reuben	mother	10	m	3	1	4	0	2	2	1	1	1	0	1	1	0	0	0	0	0	0	0	0	2	2	2	2	0	0	2	3	1	1	1	1	1	0	0		0	0
22514	NO	YES	NO	YES	NO	NO	NEG	pipeline	mother	50	m	3	1	4	0	1	1	1	1	1	0	1	1	0	0	0	0	0	0	0	0	1	1	1	1	0	0	1	3	1	1	1	1	1	1	1	1	0	1
38008	NO	YES	NO	YES	NO	NO	POS	pipeline	mother	58	m	4	1	3	1	1	1	2	1	1	0	1	0	0	0	0	0	0	0	0	0	1	1	1	1	1	1	1	3	1	1	1	1	1	1	1	1	0	1
18295	YES	YES	NO	YES	NO	NO	NEG	reuben	mother	31	m	2	1	8	1	1	1	0	4	1	0	1	1	0	0	0	0	0	0	0	0	2	2	2	2	0	0	1	3	1	1	1	1	1	1	1	1	0	1
38009	NO	NO	NO	YES	NO	NO	NEG	pipeline	mother	10	m	4	1	4	1	2	1	1	1	1	1	1	1	0	0	0	0	0	0	0	0	1	1	1	1	1	1	1	3	1	1	1	1	1	1	1	0	0	0
22565	YES	YES	NO	YES	NO	NO	NEG	njenga	mother	60	m	3	1	4	0	2	2	1	1	1	1	1	1	0	0	0	0	0	0	0	0	1	1	1	1	1	2	1	3	1	1	1	1	1	1	1	1	0	1
28183	YES	YES	NO	YES	NO	NO	NEG	njenga	mother	42	m	3	1	4	1	3	2	1	1	1	1	1	1	1	1	8	0	0	0	0	0	1	1	1	1	0	0	1	1	1	1	1	1	1	1	1	1	0	1
22570	YES	YES	NO	YES	NO	NO	NEG	pipeline	mother	26	m	4	1	4	0	1	2	1	1	1	0	1	0	1	1	10	0	0	0	0	0	1	1	1	1	1	1	1	3	1	1	1	1	1	1	1	1	0	0
28188	NO	YES	NO	YES	NO	NO	NEG	pipeline	mother	42	m	3	1	3	0	1	2	1	1	1	0	1	1	0	0	0	0	0	0	0	0	1	1	1	1	1	1	1	3	1	1	1	1	1	1	1	1	0	0
38014	NO	NO	NO	YES	NO	NO	NEG	pipeline	mother	28	m	4	1	3	0	2	2	1	1	1	1	1	1	1	1	0	0	0	0	0	0	3	3	3	7	0	0	1	3	1	1	1	1	1	1	1	1	0	0
28212	YES	YES	NO	YES	NO	NO	NEG	njenga	mother	32	f	2	1	4	1	1	2	1	1	1	0	1	0	0	0	0	0	0	0	0	0	1	1	1	1	0	0	1	3	1	1	1	1	1	1	1	1	0	0
28399	YES	YES	NO	YES	NO	NO	NEG	pipeline	mother	18	f	3	1	3	0	2	2	1	1	1	0	1	0	0	0	0	0	0	0	0	0	1	1	1	1	1	2	1	3	1	1	1	1	1	1	1	1	0	0
38016	YES	YES	NO	YES	NO	NO	NEG	njenga	mother	38	f	2	1	4	0	1	2	2	1	1	1	0	0	1	1	0	0	0	0	0	0	1	1	1	1	0	0	1	3	1	1	1	1	1	1	1	1	0	0
28196	YES	NO	NO	YES	NO	NO	POS	pipeline	mother	51	f	3	1	3	0	2	2	1	1	1	1	1	1	1	0	0	0	0	0	0	0	1	1	1	1	1	2	1	3	1	1	1	1	1	1	1	1	0	0
22509	YES	NO	NO	YES	NO	NO	NEG	pipeline	mother	16	m	4	1	3	0	2	2	1	1	1	0	1	1	0	0	0	0	0	0	0	0	1	1	1	1	1	1	1	3	1	1	1	1	1	1	1	0	0	0
22587	YES	YES	NO	YES	NO	NO	NEG	pipeline	mother	60	m	3	1	5	0	1	2	1	1	1	1	1	1	0	0	0	0	0	0	0	0	1	1	1	1	1	1	1	3	2	1	1	1	1	1	1	1	0	0
22589	YES	YES	NO	YES	NO	NO	NEG	pipeline	mother	50	f	4	1	5	0	2	2	1	1	1	1	1	1	0	0	0	0	0	0	0	0	1	1	1	1	0	0	1	3	1	1	1	1	1	1	1	1	0	0
22582	NO	YES	NO	NO	NO	NO	POS	pipeline	mother	51	m	3	1	1	0	2	2	1	1	1	1	1	1	0	0	0	0	0	0	0	0	1	1	1	1	1	1	1	3	2	1	1	1	1	1	1	1	0	0
18311	YES	YES	NO	YES	NO	NO	POS	reuben	mother	12	m	3	1	3	1	2	2	1	1	1	0	1	1	0	0	0	0	0	0	0	0	2	2	2	2	0	0	2	3	1	1	1	1	1	1	1	0	0	0
28098	NO	YES	YES	YES	NO	NO	NEG	reuben	mother	54	m	3	1	3	1	1	1	1	1	1	0	1	1	1	0	0	0	0	0	0	0	1	1	1	1	0	0	1	3	1	1	1	1	1	1	1	1	0	1
38024	NO	NO	NO	YES	NO	NO	NEG	njenga	mother	16	m	3	1	3	0	2	2	1	1	1	0	1	1	1	1	10	5	4	0	2	0	1	1	1	1	0	0	1	3	1	1	1	1	1	1	1	0	0	0
18312	YES	YES	NO	YES	NO	NO	NEG	reuben	mother	21	f	3	1	3	0	2	2	1	1	1	0	1	1	0	0	0	0	0	0	0	0	2	2	1	1	0	0	1	3	1	1	1	1	1	1	1	1	0	0
22581	NO	NO	NO	YES	NO	NO	NEG	pipeline	mother	19	m	3	1	4	0	2	1	1	1	1	1	1	1	0	0	0	0	0	0	0	0	1	1	1	1	1	2	1	1	1	1	1	1	1	1	1	1	0	0
38029	NO	YES	YES	YES	NO	NO	NEG	pipeline	mother	28	m	4	1	4	0	2	2	1	1	1	1	1	1	0	0	0	0	0	0	0	0	3	3	3	7	0	0	1	1	1	1	1	1	1	1	1	1	0	0
18316	YES	YES	NO	YES	NO	NO	NEG	reuben	mother	18	f	3	1	3	0	2	2	1	1	1	1	1	1	0	0	0	0	0	0	0	0	1	1	1	1	0	0	1	3	1	1	1	1	1	1	1	1	0	1
22504	NO	YES	NO	YES	NO	NO	NEG	njenga	mother	42	f	3	1	4	1	1	1	1	1	1	0	1	0	1	1	5	0	0	0	0	0	1	1	1	1	1	1	1	3	1	1	1	1	1	1	1	1	0	0
28036	YES	NO	YES	NO	NO	NO	NEG	pipeline	mother	27	f	3	1	1	1	2	2	1	1	1	0	1	1	1	1	10	8	0	0	0	0	1	1	1	7	1	2	1	3	1	1	1	1	1	1	1	1	0	0
38037	YES	YES	NO	NO	NO	NO	NEG	pipeline	mother	52	m	4	1	4	0	2	2	1	1	1	1	1	1	1	0	0	0	0	0	0	0	1	1	1	1	1	2	1	3	1	1	1	1	1	1	1	1	0	0
18315	YES	NO	NO	YES	NO	NO	NEG	njenga	mother	6	f	2	1	3	0	2	2	1	1	1	0	1	1	1	1	30	0	0	0	0	0	1	1	1	1	0	0	2	1	1	1	1	1	1	1	1	0	0	1
12789	YES	YES	NO	YES	NO	NO	NEG	reuben	mother	9	f	4	1	5	1	2	1	1	1	1	0	1	0	0	0	0	0	0	0	0	0	2	2	2	2	1	1	2	3	1	1	1	1	1	1	1	0	0	0
22552	YES	NO	YES	YES	NO	NO	NEG	pipeline	mother	28	f	2	1	5	0	2	2	1	1	1	1	1	1	0	0	0	0	0	0	0	0	1	1	1	1	0	0	1	3	1	1	1	1	1	1	1	1	0	0
12786	YES	YES	NO	YES	NO	NO	NEG	reuben	mother	16	f	2	1	3	1	1	1	1	1	0	0	1	0	0	0	0	0	0	0	0	0	2	2	2	2	1	1	2	3	1	1	1	1	1	1	1	0	0	1
12788	YES	YES	NO	YES	NO	NO	NEG	reuben	mother	7	f	3	1	6	1	1	1	1	1	1	1	1	1	0	0	0	0	0	0	0	0	2	2	2	2	1	2	2	3	1	1	1	1	1	1	2	2	0	0
22557	YES	YES	NO	YES	NO	NO	NEG	njenga	mother	38	f	2	1	4	1	2	2	1	1	1	1	1	1	0	0	0	0	0	0	0	0	1	1	1	1	1	1	1	1	1	1	1	1	1	1	1	1	0	1
22611	YES	YES	NO	YES	NO	NO	NEG	njenga	mother	6	f	3	1	4	0	2	2	1	1	1	0	1	1	1	1	8	0	0	0	0	0	1	1	1	1	1	1	1	3	1	1	1	1	1	1	1	0	0	0
22559	YES	YES	NO	YES	NO	NO	NEG	pipeline	mother	60	m	3	1	4	0	2	2	1	1	1	0	1	1	0	0	0	0	0	0	0	0	1	1	1	7	1	1	1	3	1	1	1		1	1	1	1	0	0
22562	YES	YES	NO	YES	NO	NO	NEG	njenga	mother	60	f	3	1	6	1	1	1	1	1	1	0	1	0	1	0	0	0	0	0	0	0	1	1	1	1	1	2	2	3	1	1	1	1	1	1	1	1	0	0
12790	YES	YES	YES	YES	NO	NO	NEG	reuben	mother	9	f	2	1	6	2	2	2	1	1	1	1	1	1	1	1	50	0	0	0	0	0	2	2	2	2	0	0	2	3	1	1	1	1	1	1	0	0	0	0
12791	YES	YES	YES	YES	NO	NO	NEG	reuben	mother	29	f	2	1	3	1	2	2	0	4	0	0	1	0	0	0	0	0	0	0	0	0	1	1	1	1	0	0	3	3	1	1	1	1	1	1	1	1	0	1
12792	YES	YES	YES	YES	NO	NO	NEG	reuben	mother	1	f	3	1	4	1	1	1	1	1	1	1	1	1	0	0	0	0	0	0	0	0	2	2	2	2	0	0	1	3	1	1	0	0	0	0	0	0	0	0
28103	YES	YES	YES	YES	NO	NO	NEG	pipeline	mother	60	f	3	1	3	0	2	1	1	1	1	1	1	1	0	0	0	0	0	0	0	0	1	1	1	1	0	0	1	3	1	1	1	1	1	1	1	1	0	1
22621	YES	YES	YES	NO	NO	NO	NEG	pipeline	mother	60	f	4	1	3	0	2	2	1	1	1	1	1	0	0	0	0	0	0	0	0	0	1	1	1	1	0	0	1	3	1	1	1	1	1	1	1	1	0	1
22635	NO	NO	NO	NO	NO	NO	NEG	umoja	mother	26	m	3	1	1	5	0	2	2	1	1	1	1	1	0	0	0	0	0	0	0	0	1	1	1	1	0	0	1	3	1	1	1	1	1	1	1	1	0	0
38056	NO	NO	NO	YES	NO	NO	NEG	pipeline	mother	43	f	4	1	5	0	2	2	1	1	1	1	1	1	1	0	0	0	0	0	0	0	1	1	1	7	0	0	1	3	1	1	1	1	1	1	1	1	0	0
12793	NO	NO	NO	NO	NO	NO	NEG	reuben	mother	19	m	3	1	4	0	2	2	1	1	1	0	1	1	0	0	0	0	0	0	0	0	2	2	2	2	0	0	2	3	1	1	1	1	1	1	1	1	0	0
12794	YES	YES	NO	YES	NO	NO	NEG	reuben	father	50	f	3	1	4	1	1	1	1	1	1	0	0	1	0	0	0	0	0	0	0	0	2	2	2	2	1	2	2	3	1	1	1	1	1	1	1	1	0	0
22640	YES	YES	YES	YES	NO	NO	NEG	njenga	mother	60	f	4	1	4	0	2	2	1	1	1	0	1	1	0	0	0	0	0	0	0	0	1	1	1	7	1	3	1	3	1	1	1	1	1	1	1	1	0	0
28064	YES	YES	YES	YES	NO	NO	POS	pipeline	mother	39	m	4	1	3	0	2	1	1	1	1	1	1	1	0	0	0	0	0	0	0	0	1	1	1	1	0	0	2	3	1	1	1	1	1	1	1	1	0	0
12795	YES	YES	YES	YES	NO	NO	NEG	njenga	mother	1	m	2	1	4	0	2	2	1	1	1	0	0	1	0	0	0	0	0	0	0	0	2	2	2	2	0	0	2	3	1	0	0	0	0	0	0	0	0	0
12796	YES	YES	NO	YES	NO	NO	NEG	reuben	mother	15	f	3	1	3	0	2	2	1	1	0	0	1	1	0	0	0	0	0	0	0	0	1	1	1	1	0	0	2	3	1	1	1	1	1	1	1	0	0	1
12797	NO	YES	NO	NO	NO	NO	NEG	reuben	mother	9	f	3	1	2	1	1	1	1	1	0	0	1	1	0	0	0	0	0	0	0	0	2	2	2	2	0	0	2	3	1	1	1	1	1	1	0	0	0	0
22656	YES	YES	NO	YES	NO	NO	NEG	njenga	mother	16	m	3	1	2	1	1	1	1	1	0	0	0	0	1	1	10	2	0	0	0	0	1	1	1	1	0	0	1	3	1	1	1	1	1	1	1	0	0	0
22659	YES	NO	NO	YES	NO	NO	NEG	pipeline	mother	5	m	3	1	3	1	1	2	1	1	0	0	0	0	0	0	0	0	0	0	0	0	1	1	1	1	0	0	2	3	1	1	1	1	1	1	0	0	0	1
38327	YES	NO	NO	YES	NO	NO	NEG	njenga	mother	52	m	2	1	4	0	1	1	1	1	1	0	1	1	1	1	10	3	4	0	5	0	1	1	1	1	0	0	1	3	1	1	1	1	1	1	1	1	0	0
12798	NO	NO	NO	YES	NO	NO	NEG	reuben	mother	8	m	3	1	5	1	1	1	1	1	1	1	1	1	0	0	0	0	0	0	0	0	2	2	2	2	0	0	2	3	1	1	1	1	1	1	0	0	0	1
38328	NO	NO	NO	YES	NO	NO	NEG	njenga	mother	31	m	4	1	5	0	2	2	1	1	1	1	1	1	1	1	0	4	0	0	0	0	1	1	1	7	0	0	1	1	1	1	1	1	1	1	1	1	0	0
38329	NO	YES	NO	YES	NO	NO	NEG	pipeline	mother	59	f	4	1	3	0	2	2	1	1	1	1	1	1	1	1	4	5	10	0	0	0	1	1	1	7	0	0	1	3	1	1	1	1	1	1	1	1	0	0
38330	YES	NO	NO	YES	NO	NO	NEG	pipeline	mother	22	m	3	1	3	2	1	1	1	1	1	1	1	1	1	1	10	2	0	0	0	0	1	1	1	1	0	0	1	3	1	1	1	1	1	1	1	1	0	1
38331	YES	NO	NO	YES	NO	NO	NEG	njenga	mother	16	f	2	1	5	1	1	1	1	1	0	0	1	0	1	1	0	0	5	0	0	0	1	1	1	1	0	0	1	3	1	1	1	1	1	1	1	1	0	0
28174	NO	NO	NO	YES	NO	NO	NEG	pipeline	mother	31	m	2	1	4	0	2	2	1	1	1	0	1	1	1	1	10	0	0	0	0	0	1	1	1	1	0	0	1	3	1	1	1	1	1	1	1	1	0	0
38332	NO	YES	YES	NO	NO	NO	POS	njenga	mother	56	m	3	1	4	1	1	1	1	1	1	1	1	1	1	1	10	0	5	0	0	0	1	1	1	1	0	0	2	3	1	1	1	1	1	1	1	1	0	1
12800	YES	YES	NO	YES	NO	NO	NEG	reuben	mother	16	f	3	1	6	1	1	1	1	1	1	0	1	1	1	1	1	0	0	0	0	0	2	2	2	2	1	1	2	3	1	1	1	1	1	1	1	0	0	0
12801	YES	YES	YES	YES	NO	NO	POS	reuben	mother	32	m	4	1	4	0	2	2	1	1	1	1	1	1	0	0	0	0	0	0	0	0	1	1	1	1	0	0	1	3	1	1	1	1	1	1	1	1	0	1
22952	NO	YES	NO	YES	NO	NO	NEG	pipeline	mother	38	m	3	1	5	0	2	2	1	1	1	1	1	1	0	0	0	0	0	0	0	0	1	1	1	1	1	1	1	1	1	1	1	1	1	1	1	1	0	0
22962	NO	YES	YES	NO	NO	NO	NEG	pipeline	mother	47	f	3	1	6	1	1	1	1	1	1	0	1	1	0	0	0	0	0	0	0	0	1	1	1	1	1	1	1	3	1	1	1	1	1	1	1	1	0	0
22947	NO	YES	NO	YES	NO	NO	NEG	pipeline	mother	38	m	3	1	5	1	1	2	1	1	1	0	1	1	1	0	0	0	0	0	0	0	1	1	1	1	0	0	1	3	1	1	1	1	1	1	1	1	0	0
22977	NO	NO	NO	YES	NO	NO	NEG	pipeline	mother	13	m	3	1	4	0	2	2	1	1	1	1	1	1	0	0	0	0	0	0	0	0	1	1	1	7	1	5	1	1	1	1	1	1	1	1	1	0	0	1
28206	YES	NO	NO	YES	NO	NO	NEG	pipeline	mother	37	m	3	1	3	0	2	2	1	1	1	1	1	1	1	0	0	0	0	0	0	0	1	1	1	7	1	5	1	1	1	1	1	1	1	1	1	1	0	0
38335	YES	NO	NO	YES	NO	NO	NEG	njenga	mother	38	f	3	1	4	1	1	2	1	1	1	0	1	1	1	1	0	3	0	0	0	0	1	1	1	1	1	1	1	3	1	1	1	1	1	1	1	1	0	0
12803	YES	YES	YES	YES	NO	NO	NEG	reuben	mother	18	f	3	1	4	0	2	2	1	1	1	1	1	1	0	0	0	0	0	0	0	0	2	2	2	2	1	2	2	3	1	1	1	1	1	1	1	1	0	0
12804	YES	YES	NO	YES	NO	NO	NEG	reuben	mother	51	f	2	1	5	1	1	1	1	1	1	0	1	1	0	0	0	0	0	0	0	0	2	2	2	2	1	2	2	3	1	1	1	1	1	1	1	1	0	0
12805	NO	NO	NO	YES	NO	NO	NEG	reuben	mother	3	f	4	1	2	0	2	2	1	1	1	0	0	1	0	0	0	0	0	0	0	0	1	1	1	1	0	0	2	3	1	1	1	1	1	1	0	0	0	0
22632	YES	YES	NO	NO	NO	NO	NEG	pipeline	mother	36	m	3	1	3	0	1	2	1	1	1	1	1	1	0	0	0	0	0	0	0	0	1	1	1	7	1	5	1	1	1	1	1	1	1	1	1	1	0	0
22959	YES	NO	NO	YES	NO	NO	NEG	njenga	mother	33	f	3	1	3	1	1	1	1	1	1	0	1	1	0	0	0	0	0	0	0	0	1	1	1	1	1	2	1	3	1	1	1	1	1	1	1	1	0	0
22980	NO	YES	NO	NO	NO	NO	NEG	njenga	mother	60	m	3	1	3	1	1	1	1	1	1	1	1	1	1	0	0	0	0	0	0	0	1	1	1	1	1	2	1	3	1	1	1	1	1	1	1	1	0	0
28208	YES	YES	YES	YES	NO	NO	NEG	njenga	mother	60	f	2	1	5	1	1	1	1	1	1	0	1	1	0	0	0	0	0	0	0	0	1	1	1	1	1	2	1	3	1	1	1	1	1	1	1	1	0	0
22953	NO	YES	NO	YES	NO	NO	NEG	pipeline	mother	41	m	3	1	5	0	2	2	1	1	1	1	1	1	1	0	0	0	0	0	0	0	1	1	1	1	1	5	1	1	1	1	1	1	1	1	1	1	0	0
32892	NO	NO	NO	YES	NO	NO	NEG	njenga	mother	45	f	3	1	4	0	1	2	1	1	1	0	1	1	1	1	0	4	5	6	2	0	1	1	1	1	0	0	2	3	1	1	1	1	1	1	1	1	0	0
22951	YES	YES	NO	YES	NO	NO	NEG	njenga	mother	54	m	4	1	4	0	2	2	1	1	1	1	1	1	0	0	0	0	0	0	0	0	1	1	1	1	1	1	1	3	1	1	1	1	1	1	1	1	0	0
22653	NO	YES	NO	YES	NO	NO	NEG	pipeline	mother	44	f	3	1	3	1	2	2	1	1	1	0	1	1	0	0	0	0	0	0	0	0	1	1	1	1	1	2	1	3	1	1	1	1	1	1	1	1	0	0
22982	YES	NO	NO	NO	NO	NO	NEG	pipeline	mother	8	m	4	1	4	1	2	2	1	1	1	1	1	1	0	0	0	0	0	0	0	0	1	1	1	1	0	0	1	3	1	1	1	1	1	1	0	0	0	0
22507	YES	NO	NO	NO	NO	NO	NEG	pipeline	mother	42	m	4	1	3	0	2	2	1	1	1	1	1	1	0	0	0	0	0	0	0	0	1	1	1	7	1	5	1	1	1	1	1	1	1	1	1	1	0	0
23003	YES	YES	NO	YES	NO	NO	POS	pipeline	mother	35	m	3	1	4	0	2	2	1	1	1	1	1	1	0	0	0	0	0	0	0	0	1	1	1	7	1	5	1	3	1	1	1	1	1	1	1	1	0	0
32897	YES	YES	NO	YES	NO	NO	NEG	pipeline	mother	29	m	4	1	4	0	2	2	1	1	1	1	1	1	1	0	0	0	0	0	0	0	11	1	1	7	0	0	1	1	1	1	1	1	1	1	1	1	0	0
32898	NO	NO	NO	YES	NO	NO	NEG	pipeline	mother	28	m	2	1	6	1	1	1	1	1	0	0	0	0	0	0	0	0	0	0	0	0	1	1	1	1	1	1	0	3	1	1	1	1	1	1	1	1	0	0
32902	YES	NO	NO	YES	NO	NO	NEG	pipeline	mother	56	m	3	1	3	0	2	2	1	1	1	1	1	1	1	1	0	3	0	0	0	0	1	1	1	1	1	1	1	3	1	1	1	1	1	1	1	1	0	0
12814	NO	NO	NO	YES	NO	NO	NEG	reuben	mother	17	f	3	1	3	0	2	2	1	1	1	0	1	1	0	0	0	0	0	0	0	0	2	2	2	2	1	2	2	3	1	1	1	1	1	1	1	0	0	0
32904	NO	NO	NO	YES	NO	NO	NEG	njenga	mother	55	f	2	1	3	1	1	2	1	1	1	0	1	1	1	1	0	5	0	6	0	0	1	1	1	1	0	0	1	3	1	1	1	1	1	1	1	1	0	0
12813	YES	YES	YES	YES	YES	NO	NEG	reuben	mother	36	m	3	1	4	1	2	2	1	1	1	0	0	0	0	0	0	0	0	0	0	0	1	1	1	1	0	0	1	3	1	1	1	1	1	1	1	1	0	0
12817	YES	YES	NO	YES	NO	NO	NEG	reuben	mother	2	m	3	1	3	0	2	2	1	1	1	1	1	1	0	0	0	0	0	0	0	0	2	2	2	2	0	0	3	3	1	1	1	0	0	0	0	0	0	0
32906	YES	NO	NO	YES	NO	NO	NEG	njenga	mother	58	m	2	1	5	1	1	2	1	1	0	0	0	0	1	1	0	5	0	0	0	0	1	1	1	1	0	0	2	3	1	1	1	1	1	1	1	1	0	0
23018	YES	YES	YES	YES	NO	NO	NEG	pipeline	mother	60	f	3	1	6	0	2	2	1	1	1	1	1	1	0	0	0	0	0	0	0	0	1	1	1	1	1	1	1	3	1	1	1	1	1	1	1	1	0	0
22983	YES	NO	NO	YES	NO	NO	NEG	njenga	mother	42	m	4	1	4	0	2	2	1	1	1	1	1	1	1	1	10	0	0	4	0	0	2	2	2	2	0	0	1	1	1	1	1	1	1		1	1	0	1
22965	NO	YES	NO	NO	NO	NO	NEG	pipeline	mother	54	m	4	1	5	0	1	2	1	1	1	1	1	1	1	1	0	7	0	0	0	0	1	1	1	1	0	0	1	3	1	1	1	1	1	1	1	1	1	0
22529	YES	YES	NO	YES	NO	NO	NEG	pipeline	mother	6	m	3	1	4	1	1	1	1	1	1	0	1	1	0	0	0	0	0	0	0	0	2	2	2	2	1	1	1	3	1	1	1	1	1	1	0	0	0	0
23071	YES	YES	YES	YES	NO	NO	NEG	pipeline	mother	9	F	4	1	3	1	0	2	1	1	1	1	1	1	0	0	0	0	0	0	0	0	1	1	1	1	0	0	1	1	1	1	1	1	1	1	1	0	0	0
12831	YES	YES	NO	YES	NO	NO	NEG	reuben	mother	16	M	4	1	2	1	2	2	1	1	1	1	1	0	1	1	5	0	0	0	0	4	1	1	1	1	1	1	1	3	1	1	1	1	1	1	1	0	0	0
12829	NO	YES	NO	YES	NO	NO	NEG	reuben	mother	36	M	3	1	4	0	1	1	1	1	1	0	1	1	0	0	0	0	0	0	0	0	1	1	1	1	1	1	2	3	1	1	1	1	1	1	1	1	0	0
22615	YES	YES	NO	YES	NO	NO	NEG	pipeline	mother	45	M	4	1	3	0	2	2	1	1	1	0	1	1	1	0	0	0	0	0	0	0	4	4	4	4	1	1	2	3	1	1	1	1	1	1	1	1	0	0
23036	YES	YES	YES	NO	NO	NO	NEG	njenga	mother	57	M	4	1	4	0	1	1	1	1	1	0	1	1	0	0	0	0	0	0	0	0	1	1	1	1	0	0	1	1	1	1	1	1	1	1	1	1	0	0
32912	YES	YES	NO	NO	NO	NO	NEG	pipeline	mother	55	M	3	1	3	0	2	2	1	1	1	0	1	1	1	1	8	0	0	0	0	0	1	1	1	1	1	1	1	3	1	1	1	1	1	1	1	1	0	0
13326	YES	YES	YES	YES	NO	NO	NEG	reuben	mother	14	F	2	1	3	0	1	1	1	1	1	0	1	1	1	1	7	0	0	0	0	6	1	1	1	7	0	0	2	3	1	1	1	1	1	1	1	0	0	1
32915	NO	YES	NO	YES	NO	NO	NEG	njenga	mother	27	F	2	1	5	0	1	2	1	1	1	0	1	1	1	1	7	0	3	4	3	0	1	1	1	1	1	1	1	3	1	1	1	1	1	1	1	1	0	0
12832	YES	YES	YES	YES	NO	NO	NEG	reuben	mother	42	M	4	1	4	0	2	2	1	1	1	1	1	1	1	1	12	3	4	5	6	12	1	1	1	7	0	0	1	1	1	1	1	1	1	1	1	1	0	1
28066	YES	NO	NO	YES	NO	NO	NEG	njenga	mother	44	M	2	1	4	1	2	2	1	1	1	0	1	1	0	0	0	0	0	0	0	0	2	2	2	2	1	1	1	3	1	1	1	1	1	1	1	1	0	1
13325	YES	YES	YES	YES	NO	NO	NEG	reuben	mother	41	F	2	1	5	0	1	1	1	1	1	0	1	1	1	1	15	0	0	0	0	0	4	4	4	4	0	0	1	3	1	1	1	1	1	1	1	1	0	1
13328	YES	YES	YES	YES	NO	NO	POS	reuben	mother	56	F	3	1	5	0	2	2	1	1	1	0	1	1	1	1	14	0	0	0	0	10	2	2	2	2	0	0	1	3	1	1	1	1	1	1	1	1	0	0
[truncated: 2 more columns]
