# Supplementary material for: Seroprevalence of non-typhoidal Salmonella disease and associated factors in children in Mukuru settlement in Nairobi County, Kenya
Source: PLoS One. 2023 Jul 17;18(7):e0288015. doi: 10.1371/journal.pone.0288015 (PMC10351689; doi:10.1371/journal.pone.0288015)
Supplement: S1 Table — (XLSX) [file pone.0288015.s004.xlsx]

## Sheet: Sheet1
Well ID	AGE	GENDER	Well	450	Count	Mean	RESULTS	Std Dev	CV (%)
300012	8	M	H6	1.377	2	1.627	NEG	0.353	21.694
300095	3	F	A7	1.528	1	1.528	NEG	?????	?????
300228	28	M	B7	1.547	1	1.547	NEG	?????	?????
300251	25	F	C7	1.508	1	1.508	NEG	?????	?????
300343	28	F	D7	1.908	1	1.908	NEG	?????	?????
300426	52	F	E7	1.917	2	1.9	NEG	0.024	1.265
300434	52	F	F7	1.51	1	1.51	NEG	?????	?????
300517	33	F	G7	2.373	1	2.373	NEG	?????	?????
300582	26	M	H7	2.35	1	2.35	NEG	?????	?????
300624	1	M	A8	1.422	1	1.422	NEG	?????	?????
300749	13	F	B8	1.421	2	1.437	NEG	0.023	1.575
300764	28	F	C8	3.641	1	3.641	POS	?????	?????
300772	33	F	D8	3.594	1	3.594	POS	?????	?????
300830	18	M	E8	1.925	1	1.925	NEG	?????	?????
300855	19	F	F8	1.446	1	1.446	NEG	?????	?????
300871	29	F	G8	1.896	2	1.866	NEG	0.042	2.274
300889	12	M	H8	1.586	1	1.586	NEG	?????	?????
300921	17	M	A9	1.531	1	1.531	NEG	?????	?????
300939	19	F	B9	1.49	1	1.49	NEG	?????	?????
300947	6	M	C9	1.497	1	1.497	NEG	?????	?????
300988	8	F	D9	1.866	2	1.736	NEG	0.183	10.547
301002	16	M	E9	1.858	1	1.858	NEG	?????	?????
301010	21	M	F9	1.456	1	1.456	NEG	?????	?????
301069	25	M	G9	1.515	1	1.515	NEG	?????	?????
301085	17	F	H9	1.864	1	1.864	NEG	?????	?????
301101	56	F	A10	1.77	1	1.77	NEG	?????	?????
301127	9	F	B10	1.552	1	1.552	NEG	?????	?????
301192	28	F	C10	1.838	1	1.838	NEG	?????	?????
301259	14	M	D10	2.248	1	2.248	NEG	?????	?????
301275	5	F	E10	3.23	1	3.23	POS	?????	?????
301333	2	F	F10	1.424	1	1.424	NEG	?????	?????
301341	29	F	G10	2.443	1	2.443	NEG	?????	?????
301432	30	M	H10	1.575	1	1.575	NEG	?????	?????
301440	31	M	A11	1.445	1	1.445	NEG	?????	?????
301473	27	M	B11	2.547	1	2.547	POS	?????	?????
301499	4	F	C11	1.566	1	1.566	NEG	?????	?????
301523	10	M	D11	1.859	1	1.859	NEG	?????	?????
301580	9	M	E1	1.824	1	1.824	NEG	?????	?????
301697	2	F	F1	1.97	1	1.97	NEG	?????	?????
301739	34	M	G1	1.584	1	1.584	NEG	?????	?????
301762	21	M	H1	3.017	1	3.017	POS	?????	?????
301788	3	M	E2	1.942	2	1.709	NEG	0.33	19.281
301796	20	F	F2	2.176	1	2.176	NEG	?????	?????
301945	7	F	G2	1.402	1	1.402	NEG	?????	?????
301994	13	F	H2	2.645	1	2.645	POS	?????	?????
302000	32	M	A3	1.329	1	1.329	NEG	?????	?????
302059	25	F	B3	1.405	2	1.427	NEG	0.031	2.18
302083	20	F	C3	1.462	1	1.462	NEG	?????	?????
302091	7	F	D3	1.421	1	1.421	NEG	?????	?????
302109	28	F	E3	2.818	1	2.818	POS	?????	?????
302174	4	F	F3	1.39	1	1.39	NEG	?????	?????
302182	34	M	G3	2.14	2	2.104	NEG	0.051	2.42
302224	19	F	H3	1.549	1	1.549	NEG	?????	?????
302273	18	M	A4	1.419	1	1.419	NEG	?????	?????
302323	15	M	B4	1.306	1	1.306	NEG	?????	?????
302372	30	F	C4	1.58	1	1.58	NEG	?????	?????
302380	3	M	D4	1.394	2	1.375	NEG	0.027	1.954
302554	9	M	E4	1.896	1	1.896	NEG	?????	?????
302604	17	M	F4	1.946	1	1.946	NEG	?????	?????
302661	27	M	G4	1.803	1	1.803	NEG	?????	?????
302687	15	F	H4	2.188	1	2.188	NEG	?????	?????
302695	29	M	A5	1.45	2	1.468	NEG	0.025	1.686
302745	25	M	B5	1.468	1	1.468	NEG	?????	?????
302786	28	F	C5	1.702	1	1.702	NEG	?????	?????
302810	21	F	D5	2.247	1	2.247	NEG	?????	?????
302943	29	F	E5	2.986	1	2.986	POS	?????	?????
302950	34	F	F5	1.59	2	1.52	NEG	0.099	6.513
303032	5	F	G5	1.394	1	1.394	NEG	?????	?????
303081	14	F	H5	1.621	1	1.621	NEG	?????	?????
303131	26	M	A6	1.428	1	1.428	NEG	?????	?????
303149	19	M	B6	2.358	1	2.358	NEG	?????	?????
303156	12	F	C6	1.335	2	1.519	NEG	0.26	17.131
303172	20	F	D6	1.405	1	1.405	NEG	?????	?????
303222	5	F	E6	2.094	1	2.094	NEG	?????	?????
303263	17	F	F6	2.12	1	2.12	NEG	?????	?????
303289	16	M	G6	1.264	1	1.264	NEG	?????	?????
303354	25	M	H6	1.509	2	1.599	NEG	0.128	8.002
303420	30	F	A7	1.477	1	1.477	NEG	?????	?????
303446	49	M	B7	3.588	1	3.588	POS	?????	?????
303495	29	M	C7	1.564	1	1.564	NEG	?????	?????
303552	29	M	D7	1.489	1	1.489	NEG	?????	?????
303586	8	M	E7	1.852	2	1.782	NEG	0.099	5.555
303594	31	M	F7	1.421	1	1.421	NEG	?????	?????
303636	20	F	G7	1.408	1	1.408	NEG	?????	?????
303685	7	M	H7	1.618	1	1.618	NEG	?????	?????
303875	3	F	A8	1.489	1	1.489	NEG	?????	?????
303883	19	F	B8	1.553	2	1.533	NEG	0.028	1.845
303982	39	M	C8	2.517	1	2.517	NEG	?????	?????
303990	10	F	D8	1.669	1	1.669	NEG	?????	?????
304139	9	F	E8	2.311	1	2.311	NEG	?????	?????
304162	16	F	F8	1.405	1	1.405	NEG	?????	?????
304311	4	M	G8	1.391	2	1.423	NEG	0.045	3.18
304345	17	M	H8	3.023	1	3.023	POS	?????	?????
304352	18	M	A9	1.861	1	1.861	NEG	?????	?????
304394	19	M	B9	1.395	1	1.395	NEG	?????	?????
304485	32	M	C9	1.802	1	1.802	NEG	?????	?????
304535	1	M	D9	1.654	1	1.654	NEG	?????	?????
304584	20	F	E9	3.534	1	3.534	POS	?????	?????
304600	6	F	F9	1.37	1	1.37	NEG	?????	?????
304659	28	M	G9	1.686	1	1.686	NEG	?????	?????
304717	6	F	H9	1.559	1	1.559	NEG	?????	?????
304733	13	F	A10	1.503	1	1.503	NEG	?????	?????
304741	10	F	B10	1.418	1	1.418	NEG	?????	?????
304790	9	F	C10	1.363	1	1.363	NEG	?????	?????
304857	47	F	D10	2.608	1	2.608	POS	?????	?????
305011	51	F	E10	2.934	1	2.934	POS	?????	?????
305037	38	F	F10	1.537	1	1.537	NEG	?????	?????
305045	48	F	G10	1.711	1	1.711	NEG	?????	?????
305201	28	M	H10	1.767	1	1.767	NEG	?????	?????
305227	41	F	A11	1.483	1	1.483	NEG	?????	?????
305334	6	M	B11	1.358	1	1.358	NEG	?????	?????
305441	5	F	C11	1.444	1	1.444	NEG	?????	?????
305474	41	F	D11	2.044	1	2.044	NEG	?????	?????
305557	39	M	E11	2.907	1	2.907	POS	?????	?????
305599	7	M	E1	2.241	1	2.241	NEG	?????	?????
305730	39	F	F1	1.994	1	1.994	NEG	?????	?????
305748	26	F	G1	1.88	1	1.88	NEG	?????	?????
305755	40	F	H1	2.586	1	2.586	POS	?????	?????
305938	41	M	E2	2.651	2	2.336	NEG	0.445	19.07
305995	28	F	F2	1.888	1	1.888	NEG	?????	?????
306001	7	M	G2	1.511	1	1.511	NEG	?????	?????
306027	35	F	H2	1.763	1	1.763	NEG	?????	?????
306076	53	F	A3	2.113	1	2.113	NEG	?????	?????
306126	20	M	B3	1.623	2	1.494	NEG	0.183	12.263
306233	8	M	C3	1.535	1	1.535	NEG	?????	?????
306324	19	F	D3	1.973	1	1.973	NEG	?????	?????
306332	49	F	E3	3.665	1	3.665	POS	?????	?????
306340	6	M	F3	1.564	1	1.564	NEG	?????	?????
306365	16	M	G3	1.526	2	1.498	NEG	0.04	2.691
306407	36	F	H3	1.548	1	1.548	NEG	?????	?????
306423	42	F	A4	2.017	1	2.017	NEG	?????	?????
306464	3	F	B4	1.403	1	1.403	NEG	?????	?????
306522	9	M	C4	1.405	1	1.405	NEG	?????	?????
306530	30	M	D4	2.17	2	1.946	NEG	0.317	16.319
306613	9	F	E4	1.918	1	1.918	NEG	?????	?????
306670	34	F	F4	1.595	1	1.595	NEG	?????	?????
306753	57	M	G4	2.699	1	2.699	POS	?????	?????
306795	13	M	H4	1.615	1	1.615	NEG	?????	?????
306845	20	M	A5	1.592	2	1.587	NEG	0.008	0.49
306928	52	F	B5	2.247	1	2.247	NEG	?????	?????
306936	55	M	C5	1.72	1	1.72	NEG	?????	?????
306993	43	M	D5	2.1	1	2.1	NEG	?????	?????
307017	39	F	E5	3.212	1	3.212	POS	?????	?????
307140	9	M	F5	1.444	2	1.495	NEG	0.072	4.824
307314	52	F	G5	1.519	1	1.519	NEG	?????	?????
307322	56	F	H5	2.22	1	2.22	NEG	?????	?????
307348	39	F	A6	1.593	1	1.593	NEG	?????	?????
307355	40	M	B6	1.461	1	1.461	NEG	?????	?????
307488	36	F	C6	1.437	2	1.438	NEG	0.002	0.147
307496	43	F	D6	2.08	1	2.08	NEG	?????	?????
307587	51	F	E6	2.089	1	2.089	NEG	?????	?????
307686	42	F	F6	1.554	1	1.554	NEG	?????	?????
307777	36	F	G6	1.405	1	1.405	NEG	?????	?????
307785	29	M	H6	3.872	2	3.956	POS	0.119	3.003
307892	35	F	A7	1.631	1	1.631	NEG	?????	?????
308049	39	M	B7	1.633	1	1.633	NEG	?????	?????
308122	51	F	C7	1.773	1	1.773	NEG	?????	?????
308130	55	M	D7	3.249	1	3.249	POS	?????	?????
308254	39	F	E7	1.957	2	1.74	NEG	0.307	17.637
308304	41	F	F7	2.331	1	2.331	NEG	?????	?????
308437	43	F	G7	1.565	1	1.565	NEG	?????	?????
308700	36	F	H7	1.841	1	1.841	NEG	?????	?????
308775	36	M	A8	2.583	1	2.583	POS	?????	?????
308882	40	M	B8	3.935	2	4.09	POS	0.219	5.359
308973	49	F	C8	1.574	1	1.574	NEG	?????	?????
309021	38	F	D8	2.333	1	2.333	NEG	?????	?????
309039	52	M	E8	2.669	1	2.669	POS	?????	?????
309096	54	F	F8	1.575	1	1.575	NEG	?????	?????
309229	37	M	G8	1.617	2	1.752	NEG	0.19	10.86
309252	45	F	H8	1.792	1	1.792	NEG	?????	?????
309849	57	M	A9	1.66	1	1.66	NEG	?????	?????
309922	47	M	B9	1.5	1	1.5	NEG	?????	?????
309997	20	M	C9	1.57	1	1.57	NEG	?????	?????
310037	51	F	D9	1.595	1	1.595	NEG	?????	?????
310243	48	F	E9	1.888	1	1.888	NEG	?????	?????
310268	49	F	F9	2.247	1	2.247	NEG	?????	?????
310581	50	M	G9	1.723	1	1.723	NEG	?????	?????
301655	50	M	H9	1.361	1	1.361	NEG	?????	?????
301804	52	F	A10	3.967	1	3.967	POS	?????	?????
301812	48	F	B10	1.524	1	1.524	NEG	?????	?????
301861	54	M	C10	2.001	1	2.001	NEG	?????	?????
302828	55	M	D10	2.154	1	2.154	NEG	?????	?????
302901	54	M	E10	2.353	1	2.353	NEG	?????	?????
303065	49	M	F10	2.066	1	2.066	NEG	?????	?????
303412	36	F	G10	2.038	1	2.038	NEG	?????	?????
303511	38	F	H10	2.284	1	2.284	NEG	?????	?????
303537	44	M	A11	1.815	1	1.815	NEG	?????	?????
303891	47	M	B11	2.064	1	2.064	NEG	?????	?????
304089	56	M	C11	1.655	1	1.655	NEG	?????	?????
304428	52	M	D11	1.748	1	1.748	NEG	?????	?????
304691	47	F	E11	1.951	1	1.951	NEG	?????	?????
