# Supplementary material for: Seroprevalence of non-typhoidal Salmonella disease and associated factors in children in Mukuru settlement in Nairobi County, Kenya
Source: PLoS One. 2023 Jul 17;18(7):e0288015. doi: 10.1371/journal.pone.0288015 (PMC10351689; doi:10.1371/journal.pone.0288015)
Supplement: S2 Table — (XLSX) [file pone.0288015.s005.xlsx]

## Sheet: Sheet1
Well ID	AGE	GENDER	Well	450	Count	Mean	RESULTS	Std Dev	CV (%)
18899	5	M	E1	2.377	1	2.377	NEG	?????	?????
28573	30	F	F1	1.474	1	1.474	NEG	?????	?????
28580	15	F	G1	2.345	1	2.345	NEG	?????	?????
28718	24	M	H1	3.709	1	3.709	POS	?????	?????
18896	11	M	E2	2.305	2	2.25	NEG	0.078	3.489
18900	44	M	F2	1.359	1	1.359	NEG	?????	?????
28524	9	M	G2	1.952	1	1.952	NEG	?????	?????
18904	11	F	H2	1.566	1	1.566	NEG	?????	?????
38482	39	M	A3	2.262	1	2.262	NEG	?????	?????
28553	52	F	B3	2.891	2	2.872	POS	0.027	0.936
18643	37	M	C3	1.937	1	1.937	NEG	?????	?????
18641	18	F	D3	1.916	1	1.916	NEG	?????	?????
18642	16	M	E3	1.879	1	1.879	NEG	?????	?????
18645	33	F	F3	1.678	1	1.678	NEG	?????	?????
18906	24	M	G3	1.591	2	1.565	NEG	0.037	2.349
28531	16	M	H3	1.52	1	1.52	NEG	?????	?????
38489	40	F	A4	2.198	1	2.198	NEG	?????	?????
38490	19	F	B4	1.41	1	1.41	NEG	?????	?????
18649	42	F	C4	1.891	1	1.891	NEG	?????	?????
18648	12	F	D4	1.992	2	1.761	NEG	0.327	18.551
18647	17	M	E4	2.017	1	2.017	NEG	?????	?????
28577	33	F	F4	1.566	1	1.566	NEG	?????	?????
38494	23	M	G4	1.431	1	1.431	NEG	?????	?????
38495	57	M	H4	2.019	1	2.019	NEG	?????	?????
18660	20	M	A5	3.446	2	3.321	POS	0.177	5.323
18657	35	F	B5	1.591	1	1.591	NEG	?????	?????
38496	12	F	C5	1.452	1	1.452	NEG	?????	?????
18644	28	F	D5	3.417	1	3.417	POS	?????	?????
38501	10	M	E5	1.9	1	1.9	NEG	?????	?????
38502	46	F	F5	1.419	2	1.462	NEG	0.06	4.112
18665	40	F	G5	3.888	1	3.888	POS	?????	?????
28374	48	M	H5	1.521	1	1.521	NEG	?????	?????
28390	48	M	A6	2.6	1	2.6	POS	?????	?????
28389	24	F	B6	1.561	1	1.561	NEG	?????	?????
18671	58	F	C6	2.821	2	2.948	POS	0.18	6.092
18672	35	F	D6	1.96	1	1.96	NEG	?????	?????
23042	22	F	E6	1.961	1	1.961	NEG	?????	?????
28378	50	F	F6	1.741	1	1.741	NEG	?????	?????
38513	32	M	G6	1.659	1	1.659	NEG	?????	?????
38514	14	M	H6	1.447	2	1.635	NEG	0.267	16.3
18734	5	F	A7	1.509	1	1.509	NEG	?????	?????
18674	60	F	B7	1.554	1	1.554	NEG	?????	?????
28211	7	M	C7	1.435	1	1.435	NEG	?????	?????
28156	35	F	D7	2.85	1	2.85	POS	?????	?????
18675	23	M	E7	1.394	2	1.621	NEG	0.32	19.767
28161	13	F	F7	1.65	1	1.65	NEG	?????	?????
18679	17	M	G7	1.488	1	1.488	NEG	?????	?????
18682	31	M	H7	2.237	1	2.237	NEG	?????	?????
38318	60	M	A8	2.453	1	2.453	POS	?????	?????
38320	26	F	B8	1.475	2	1.412	NEG	0.089	6.31
38340	21	F	C8	1.515	1	1.515	NEG	?????	?????
18687	47	F	D8	1.805	1	1.805	NEG	?????	?????
18686	60	M	E8	1.656	1	1.656	NEG	?????	?????
18690	57	M	F8	1.591	1	1.591	NEG	?????	?????
18689	31	M	G8	1.762	2	1.688	NEG	0.105	6.243
28169	22	M	H8	1.637	1	1.637	NEG	?????	?????
38344	37	F	A9	1.562	1	1.562	NEG	?????	?????
38343	23	M	B9	1.568	1	1.568	NEG	?????	?????
38347	43	F	C9	1.337	1	1.337	NEG	?????	?????
18266	13	M	D9	1.925	2	1.637	NEG	0.408	24.931
18268	42	F	E9	1.879	1	1.879	NEG	?????	?????
18264	39	F	F9	2.899	1	2.899	POS	?????	?????
38351	38	F	G9	2.42	1	2.42	POS	?????	?????
38352	31	M	H9	1.627	1	1.627	NEG	?????	?????
28170	24	F	A10	3.308	1	3.308	POS	?????	?????
28063	51	M	B10	1.689	1	1.689	NEG	?????	?????
28093	41	M	C10	1.544	1	1.544	NEG	?????	?????
18270	25	F	D10	1.942	1	1.942	NEG	?????	?????
18269	6	M	E10	1.845	1	1.845	NEG	?????	?????
18273	13	M	F10	1.604	1	1.604	NEG	?????	?????
18275	15	F	G10	2.026	1	2.026	NEG	?????	?????
18363	22	F	H10	3.489	1	3.489	POS	?????	?????
22534	40	F	A11	1.503	1	1.503	NEG	?????	?????
18278	46	M	B11	2.684	1	2.684	POS	?????	?????
18279	33	F	C11	1.421	1	1.421	NEG	?????	?????
18277	53	F	D11	2.258	1	2.258	NEG	?????	?????
18281	6	M	E1	1.93	1	1.93	NEG	?????	?????
22533	15	M	F1	1.341	1	1.341	NEG	?????	?????
22542	58	M	G1	1.451	1	1.451	NEG	?????	?????
18289	20	F	H1	1.696	1	1.696	NEG	?????	?????
22571	33	F	E2	2.197	2	2.132	NEG	0.092	4.312
22573	18	M	F2	1.255	1	1.255	NEG	?????	?????
22576	60	M	G2	1.66	1	1.66	NEG	?????	?????
18293	10	M	H2	1.329	1	1.329	NEG	?????	?????
22514	50	M	A3	2.1	1	2.1	NEG	?????	?????
38008	31	M	B3	3.864	2	3.84	POS	0.035	0.902
18295	31	M	C3	1.879	1	1.879	NEG	?????	?????
38009	10	M	D3	1.907	1	1.907	NEG	?????	?????
28183	42	M	E3	1.959	1	1.959	NEG	?????	?????
22570	26	M	F3	1.863	1	1.863	NEG	?????	?????
28188	42	M	G3	1.549	2	1.616	NEG	0.095	5.905
38014	28	M	H3	2.01	1	2.01	NEG	?????	?????
28212	32	F	A4	1.407	1	1.407	NEG	?????	?????
28399	18	F	B4	1.771	1	1.771	NEG	?????	?????
38016	38	F	C4	1.484	1	1.484	NEG	?????	?????
28196	50	F	D4	2.032	2	2.482	POS	0.637	25.664
22509	16	M	E4	1.895	1	1.895	NEG	?????	?????
22587	60	M	F4	1.429	1	1.429	NEG	?????	?????
22589	50	F	G4	1.507	1	1.507	NEG	?????	?????
22582	51	M	H4	3.245	1	3.245	POS	?????	?????
18311	12	M	A5	2.495	2	2.703	POS	0.294	10.883
28098	54	M	B5	1.58	1	1.58	NEG	?????	?????
38024	16	M	C5	1.503	1	1.503	NEG	?????	?????
18312	21	F	D5	2.191	1	2.191	NEG	?????	?????
22581	19	M	E5	1.958	1	1.958	NEG	?????	?????
38029	28	M	F5	2.182	2	2.224	NEG	0.059	2.64
18316	18	F	G5	1.498	1	1.498	NEG	?????	?????
22504	42	F	H5	1.516	1	1.516	NEG	?????	?????
38036	27	F	A6	1.488	1	1.488	NEG	?????	?????
38037	52	M	B6	1.543	1	1.543	NEG	?????	?????
18315	6	F	C6	2.201	2	1.79	NEG	0.581	32.472
12789	9	F	D6	2.207	1	2.207	NEG	?????	?????
22552	28	F	E6	1.479	1	1.479	NEG	?????	?????
12786	16	F	F6	1.411	1	1.411	NEG	?????	?????
12788	7	F	G6	1.291	1	1.291	NEG	?????	?????
22557	38	F	H6	1.431	2	1.706	NEG	0.388	22.762
22611	6	F	A7	1.232	1	1.232	NEG	?????	?????
22559	60	M	B7	1.707	1	1.707	NEG	?????	?????
12790	9	F	C7	2.304	1	2.304	NEG	?????	?????
12791	29	F	D7	2.01	1	2.01	NEG	?????	?????
12792	1	F	E7	1.364	2	1.68	NEG	0.447	26.601
22635	26	M	F7	1.789	1	1.789	NEG	?????	?????
38056	43	F	G7	1.28	1	1.28	NEG	?????	?????
12793	19	M	H7	1.586	1	1.586	NEG	?????	?????
12794	50	F	A8	1.428	1	1.428	NEG	?????	?????
28064	39	M	B8	2.913	2	2.441	POS	0.668	27.346
12795	1	M	C8	2.29	1	2.29	NEG	?????	?????
12796	15	F	D8	1.32	1	1.32	NEG	?????	?????
12797	9	F	E8	1.506	1	1.506	NEG	?????	?????
22656	16	M	F8	1.254	1	1.254	NEG	?????	?????
22659	5	M	G8	1.441	2	1.37	NEG	0.1	7.329
38327	52	M	H8	1.258	1	1.258	NEG	?????	?????
12798	8	M	A9	1.362	1	1.362	NEG	?????	?????
38328	31	M	B9	2.196	1	2.196	NEG	?????	?????
38329	59	F	C9	2.022	1	2.022	NEG	?????	?????
38330	22	M	D9	2.285	2	2.091	NEG	0.274	13.121
38331	16	F	E9	1.275	1	1.275	NEG	?????	?????
28174	31	M	F9	1.33	1	1.33	NEG	?????	?????
38332	56	M	G9	2.464	1	2.464	POS	?????	?????
12800	16	F	H9	1.52	1	1.52	NEG	?????	?????
12801	32	M	A10	3.77	1	3.77	POS	?????	?????
22952	38	M	B10	1.9	1	1.9	NEG	?????	?????
22962	44	F	C10	1.476	1	1.476	NEG	?????	?????
22947	38	M	D10	2.257	1	2.257	NEG	?????	?????
22977	13	M	E10	1.196	1	1.196	NEG	?????	?????
28206	37	M	F10	1.651	1	1.651	NEG	?????	?????
38335	38	F	G10	1.417	1	1.417	NEG	?????	?????
12803	18	F	H10	1.289	1	1.289	NEG	?????	?????
12804	51	F	A11	3.148	1	3.148	POS	?????	?????
12805	3	F	B11	1.266	1	1.266	NEG	?????	?????
22632	36	M	C11	1.97	1	1.97	NEG	?????	?????
22959	33	F	D11	1.904	1	1.904	NEG	?????	?????
22953	41	M	E1	1.952	1	1.952	NEG	?????	?????
32892	45	F	F1	1.571	1	1.571	NEG	?????	?????
22951	54	M	G1	1.543	1	1.543	NEG	?????	?????
22653	44	F	H1	1.475	1	1.475	NEG	?????	?????
22982	8	M	E2	1.878	2	1.832	NEG	0.066	3.591
22507	42	M	F2	2.228	1	2.228	NEG	?????	?????
23018	60	F	G2	2.293	1	2.293	NEG	?????	?????
23003	35	M	H2	2.601	1	2.601	POS	?????	?????
32897	29	M	A3	1.483	1	1.483	NEG	?????	?????
32898	28	M	B3	1.384	2	1.449	NEG	0.091	6.297
32902	56	M	C3	1.59	1	1.59	NEG	?????	?????
12814	17	F	D3	1.96	1	1.96	NEG	?????	?????
32904	55	F	E3	1.98	1	1.98	NEG	?????	?????
12813	47	M	F3	1.595	1	1.595	NEG	?????	?????
12817	2	M	G3	1.403	2	1.509	NEG	0.15	9.934
32906	58	M	H3	1.707	1	1.707	NEG	?????	?????
22983	42	M	A4	1.502	1	1.502	NEG	?????	?????
22965	54	M	B4	1.431	1	1.431	NEG	?????	?????
22529	6	M	C4	1.201	1	1.201	NEG	?????	?????
23071	30	M	D4	1.823	2	1.688	NEG	0.192	11.356
12829	36	M	E4	1.856	1	1.856	NEG	?????	?????
22615	45	M	F4	1.581	1	1.581	NEG	?????	?????
23036	57	M	G4	2.163	1	2.163	NEG	?????	?????
32912	55	M	H4	1.477	1	1.477	NEG	?????	?????
32915	27	F	A5	2.02	2	1.957	NEG	0.09	4.59
32916	28	M	B5	1.599	1	1.599	NEG	?????	?????
12831	16	M	C5	1.302	1	1.302	NEG	?????	?????
12832	42	M	D5	2.016	1	2.016	NEG	?????	?????
13319	11	M	E5	1.903	1	1.903	NEG	?????	?????
32920	50	M	F5	1.66	2	1.704	NEG	0.062	3.611
28065	44	M	G5	1.603	1	1.603	NEG	?????	?????
28066	44	M	H5	1.424	1	1.424	NEG	?????	?????
23053	56	M	A6	1.551	1	1.551	NEG	?????	?????
13321	3	M	B6	1.455	1	1.455	NEG	?????	?????
13326	14	F	C6	1.477	2	1.676	NEG	0.281	16.792
13328	56	F	D6	2.705	1	2.705	POS	?????	?????
23057	22	M	E6	1.823	1	1.823	NEG	?????	?????
13324	42	M	F6	2.325	1	2.325	NEG	?????	?????
13325	41	F	G6	2.46	1	2.46	NEG	?????	?????
